# Supplementary material for: A novel MAP kinase‐interacting protein MoSmi1 regulates development and pathogenicity in Magnaporthe oryzae
Source: Mol Plant Pathol. 2024 Jul 21;25(7):e13493. doi: 10.1111/mpp.13493 (PMC11260997; doi:10.1111/mpp.13493)
Supplement: Supplementary file 10 — TableS2 [file MPP-25-e13493-s012.xlsx]

## Sheet: Table_S2
id	WT-1_count	WT-2_count	WT-3_count	KO-1_count	KO-2_count	KO-3_count	WT-1_fpkm	WT-2_fpkm	WT-3_fpkm	KO-1_fpkm	KO-2_fpkm	KO-3_fpkm	WT_mean	KO_mean	log2(fc)	PValue	FDR	Symbol	Description	KEGG_A_class	KEGG_B_class	Pathway	K_ID	GO Component	GO Function	GO Process
MGG_16026	0	0	0	47	43	38	0	0	0	3.091	2.802	1.859	0.001	2.584	11.3354	1.73E-11	5.78E-10	--	Putative uncharacterized protein [Source:UniProtKB/TrEMBL;Acc:G4MN94]	-	-	-	-	-	-	-
MGG_02056	0	0	0	80	93	110	0	0	0	1.755	2.021	1.795	0.001	1.857	10.8588	3.75E-15	1.87E-13	--	Putative uncharacterized protein [Source:UniProtKB/TrEMBL;Acc:G4MN80]	-	-	-	-	GO:0005575//cellular_component	GO:0003674//molecular_function	GO:0008150//biological_process
MGG_16017	0	0	0	2	2	8	0	0	0	0.48	0.476	1.429	0.001	0.795	9.63481	0.00706676	0.0338647	--	Putative uncharacterized protein [Source:UniProtKB/TrEMBL;Acc:G4MMW6]	-	-	-	-	-	-	-
MGG_02055	0	0	0	16	21	30	0	0	0	0.453	0.589	0.632	0.001	0.558	9.12412	1.10E-08	2.54E-07	--	Putative uncharacterized protein [Source:UniProtKB/TrEMBL;Acc:G4MN79]	-	-	-	-	GO:0005622//intracellular	GO:0003676//nucleic acid binding;GO:0003677//DNA binding;GO:0003700//transcription factor activity, sequence-specific DNA binding;GO:0005515//protein binding;GO:0008270//zinc ion binding;GO:0046872//metal ion binding	GO:0006355//regulation of transcription, DNA-templated
MGG_01779	0	0	0	21	7	20	0	0	0	0.643	0.223	0.46	0.001	0.442	8.7879	3.94E-07	6.65E-06	atnN	Putative uncharacterized protein [Source:UniProtKB/TrEMBL;Acc:G4MVR0]	-	-	-	-	GO:0005634//nucleus	GO:0000981//RNA polymerase II transcription factor activity, sequence-specific DNA binding;GO:0003700//transcription factor activity, sequence-specific DNA binding;GO:0008270//zinc ion binding	GO:0006355//regulation of transcription, DNA-templated;GO:0006357//regulation of transcription from RNA polymerase II promoter
MGG_16015	0	0	0	4	8	3	0	0	0	0.244	0.484	0.136	0.001	0.288	8.16993	0.00128096	0.00826281	--	Putative uncharacterized protein [Source:UniProtKB/TrEMBL;Acc:G4MMW1]	-	-	-	-	-	-	-
MGG_02543	0	0	0	3	4	4	0	0	0	0.186	0.246	0.185	0.001	0.205667	7.68416	0.00601658	0.0296064	--	Putative uncharacterized protein [Source:UniProtKB/TrEMBL;Acc:G4NK30]	-	-	-	-	-	GO:0016787//hydrolase activity	-
MGG_16012	1	0	0	40	34	52	0.061	0	0	3.57	3.006	3.453	0.0203333	3.343	7.36115	2.90E-09	7.34E-08	--	Putative uncharacterized protein [Source:UniProtKB/TrEMBL;Acc:G4MMV4]	-	-	-	-	-	-	-
MGG_02047	1	1	0	103	73	113	0.017	0.025	0	2.589	1.818	2.113	0.014	2.17333	7.27834	3.59E-13	1.46E-11	--	Putative uncharacterized protein [Source:UniProtKB/TrEMBL;Acc:G4MMV9]	-	-	-	-	-	-	-
MSTRG.787	1	0	0	15	25	62	0.031	0	0	0.69	1.139	2.122	0.0103333	1.317	6.99381	6.91E-08	1.36E-06	--	-	-	-	-	-	-	-	-
MGG_14609	4	3	0	305	213	264	0.124	0.136	0	13.865	9.592	8.927	0.0866667	10.7947	6.96063	1.85E-35	3.99E-33	--	Putative uncharacterized protein [Source:UniProtKB/TrEMBL;Acc:G4MMW0]	-	-	-	-	-	GO:0004672//protein kinase activity;GO:0005524//ATP binding;GO:0016772//transferase activity, transferring phosphorus-containing groups	GO:0006468//protein phosphorylation
MGG_02065	3	2	15	519	636	718	0.05	0.039	0.201	10.17	12.383	10.431	0.0966667	10.9947	6.82957	3.33E-30	5.53E-28	--	Kinesin light chain, variant [Source:UniProtKB/TrEMBL;Acc:G4MN92]	-	-	-	-	GO:0005871//kinesin complex	GO:0003777//microtubule motor activity;GO:0003824//catalytic activity;GO:0005515//protein binding;GO:0043531//ADP binding	GO:0009116//nucleoside metabolic process
MGG_02051	1	0	0	26	28	19	0.019	0	0	0.712	0.759	0.387	0.00633333	0.619333	6.61161	2.85E-07	4.97E-06	ppk34	CAMK protein kinase [Source:UniProtKB/TrEMBL;Acc:G4MMW5]	-	-	-	-	GO:0005575//cellular_component	GO:0003674//molecular_function;GO:0004672//protein kinase activity;GO:0004674//protein serine/threonine kinase activity;GO:0005524//ATP binding;GO:0016301//kinase activity;GO:0016772//transferase activity, transferring phosphorus-containing groups	GO:0006468//protein phosphorylation;GO:0008150//biological_process;GO:0016310//phosphorylation
MGG_02059	3	2	0	113	114	164	0.012	0.011	0	0.64	0.639	0.691	0.00766667	0.656667	6.42042	4.08E-23	4.16E-21	--	Putative uncharacterized protein [Source:UniProtKB/TrEMBL;Acc:G4MN84]	-	-	-	-	-	-	-
MGG_06888	33	21	25	1059	1309	1508	0.809	0.752	0.618	38.144	46.709	40.403	0.726333	41.752	5.84507	8.09E-201	4.37E-197	GLN1	Glutamine synthetase [Source:UniProtKB/TrEMBL;Acc:G4MMY4]	Metabolism;Metabolism;Metabolism;Metabolism;Metabolism;Metabolism	Global and overview maps;Global and overview maps;Carbohydrate metabolism;Amino acid metabolism;Amino acid metabolism;Energy metabolism	ko01100//Metabolic pathways;ko01230//Biosynthesis of amino acids;ko00630//Glyoxylate and dicarboxylate metabolism;ko00250//Alanine, aspartate and glutamate metabolism;ko00220//Arginine biosynthesis;ko00910//Nitrogen metabolism	K01915;K01915;K01915;K01915;K01915;K01915	GO:0005737//cytoplasm	GO:0000166//nucleotide binding;GO:0003824//catalytic activity;GO:0004356//glutamate-ammonia ligase activity;GO:0005524//ATP binding;GO:0016874//ligase activity	GO:0006542//glutamine biosynthetic process;GO:0006807//nitrogen compound metabolic process
MGG_02050	14	1	6	248	265	294	0.349	0.036	0.151	9.093	9.626	8.018	0.178667	8.91233	5.64046	9.40E-56	5.08E-53	--	Putative uncharacterized protein [Source:UniProtKB/TrEMBL;Acc:G4MMW4]	-	-	-	-	GO:0005575//cellular_component	GO:0003674//molecular_function	GO:0008150//biological_process
MGG_02006	0	4	1	62	62	92	0	0.104	0.018	1.616	1.601	1.784	0.0406667	1.667	5.35726	1.09E-16	6.15E-15	--	Putative uncharacterized protein [Source:UniProtKB/TrEMBL;Acc:G4MMF1]	-	-	-	-	GO:0005575//cellular_component;GO:0005634//nucleus	GO:0003674//molecular_function;GO:0003677//DNA binding;GO:0003700//transcription factor activity, sequence-specific DNA binding;GO:0043565//sequence-specific DNA binding	GO:0006355//regulation of transcription, DNA-templated;GO:0008150//biological_process
MGG_02045	8	5	8	190	193	256	0.089	0.081	0.09	3.101	3.12	3.108	0.0866667	3.10967	5.16514	2.82E-50	1.27E-47	JMJ15	Putative uncharacterized protein [Source:UniProtKB/TrEMBL;Acc:G4MMV6]	-	-	-	-	GO:0005575//cellular_component	GO:0003674//molecular_function	GO:0008150//biological_process
MGG_06898	5	1	0	59	36	68	0.086	0.025	0	1.488	0.899	1.276	0.037	1.221	5.04439	7.59E-14	3.29E-12	rca-1	MYB-1 [Source:UniProtKB/TrEMBL;Acc:G4MMZ5]	-	-	-	-	GO:0005634//nucleus	GO:0003677//DNA binding;GO:0003682//chromatin binding	GO:0006355//regulation of transcription, DNA-templated
MGG_13622	819	383	449	20426	11527	11147	13.729	9.377	7.596	503.105	281.268	204.227	10.234	329.533	5.00898	1.68E-30	2.97E-28	Cel61a	Fungal cellulose binding domain-containing protein [Source:UniProtKB/TrEMBL;Acc:G4N9L4]	-	-	-	-	-	-	-
MGG_16021	22	14	18	416	403	594	0.373	0.346	0.308	10.35	9.933	10.993	0.342333	10.4253	4.92855	1.99E-100	3.58E-97	--	Putative uncharacterized protein [Source:UniProtKB/TrEMBL;Acc:G4MN77]	-	-	-	-	-	-	-
MGG_02049	2	0	0	20	13	10	0.039	0	0	0.573	0.369	0.213	0.013	0.385	4.88827	5.09E-05	0.000514587	MX	Interferon-induced GTP-binding protein Mx2 [Source:UniProtKB/TrEMBL;Acc:G4MMW2]	-	-	-	-	-	GO:0000166//nucleotide binding;GO:0003924//GTPase activity;GO:0005525//GTP binding	-
MGG_02004	12	7	3	181	154	206	0.859	0.732	0.217	19.043	16.051	16.121	0.602667	17.0717	4.8241	2.88E-42	1.01E-39	--	Putative uncharacterized protein [Source:UniProtKB/TrEMBL;Acc:G4MME9]	-	-	-	-	GO:0005575//cellular_component	GO:0003674//molecular_function	GO:0008150//biological_process
MGG_16027	7	6	9	131	167	228	0.229	0.305	0.315	6.482	8.157	8.377	0.283	7.672	4.76073	6.99E-42	2.36E-39	--	Putative uncharacterized protein [Source:UniProtKB/TrEMBL;Acc:G4MN96]	-	-	-	-	-	-	-
MGG_05418	1	0	0	11	6	2	0.049	0	0	0.791	0.427	0.107	0.0163333	0.441667	4.75707	0.00263734	0.0149435	--	Putative uncharacterized protein [Source:UniProtKB/TrEMBL;Acc:G4MLD6]	Metabolism;Metabolism	Global and overview maps;Carbohydrate metabolism	ko01100//Metabolic pathways;ko00520//Amino sugar and nucleotide sugar metabolism	K01183;K01183	GO:0005575//cellular_component	GO:0003674//molecular_function;GO:0008061//chitin binding	GO:0008150//biological_process
MGG_01996	13	2	11	164	153	223	0.116	0.026	0.099	2.157	1.993	2.181	0.0803333	2.11033	4.71533	1.82E-43	7.01E-41	--	Putative uncharacterized protein [Source:UniProtKB/TrEMBL;Acc:G4MME0]	-	-	-	-	GO:0005575//cellular_component;GO:0016020//membrane;GO:0016021//integral component of membrane	GO:0003674//molecular_function	-
MGG_15992	6	2	4	99	66	79	0.344	0.168	0.232	8.35	5.515	4.956	0.248	6.27367	4.6609	9.58E-21	8.09E-19	--	Putative uncharacterized protein [Source:UniProtKB/TrEMBL;Acc:G4MMF0]	-	-	-	-	GO:0005575//cellular_component	GO:0003674//molecular_function	GO:0008150//biological_process
MGG_15990	346	271	500	5729	7745	9021	8.225	9.41	11.996	200.112	268.006	234.385	9.877	234.168	4.56733	1.33E-211	1.44E-207	Slc16a8	Putative uncharacterized protein [Source:UniProtKB/TrEMBL;Acc:G4MME7]	-	-	-	-	GO:0016020//membrane;GO:0016021//integral component of membrane	-	GO:0043581//mycelium development;GO:0055085//transmembrane transport
MGG_08416	0	1	0	11	6	9	0	0.036	0	0.395	0.214	0.241	0.012	0.283333	4.56139	0.000376455	0.00290082	pnbA	Lipase 1 [Source:UniProtKB/TrEMBL;Acc:G4MVW6]	-	-	-	-	GO:0005575//cellular_component	GO:0003674//molecular_function;GO:0016787//hydrolase activity	GO:0008150//biological_process
MGG_13697	8	2	3	75	88	82	0.208	0.076	0.079	2.87	3.336	2.334	0.121	2.84667	4.55619	8.14E-22	7.66E-20	--	Putative uncharacterized protein [Source:UniProtKB/TrEMBL;Acc:G4MN82]	-	-	-	-	GO:0016020//membrane	GO:0005524//ATP binding;GO:0016772//transferase activity, transferring phosphorus-containing groups;GO:0016773//phosphotransferase activity, alcohol group as acceptor	GO:0009103//lipopolysaccharide biosynthetic process
MGG_08987	0	0	1	6	8	1	0	0	0.016	0.139	0.183	0.017	0.00533333	0.113	4.40514	0.00814161	0.0380661	--	Putative uncharacterized protein [Source:UniProtKB/TrEMBL;Acc:G4MWH1]	-	-	-	-	GO:0005575//cellular_component	GO:0003674//molecular_function	GO:0008150//biological_process
MGG_14244	37	10	14	363	283	316	1.702	0.672	0.65	24.533	18.948	15.886	1.008	19.789	4.29513	1.16E-50	5.45E-48	LIP	Putative uncharacterized protein [Source:UniProtKB/TrEMBL;Acc:G4NBN7]	-	-	-	-	-	GO:0004806//triglyceride lipase activity;GO:0016787//hydrolase activity	GO:0006629//lipid metabolic process;GO:0016042//lipid catabolic process
MGG_02064	45	20	21	374	407	543	0.896	0.581	0.422	10.936	11.79	11.811	0.633	11.5123	4.18483	2.41E-86	3.25E-83	--	Putative uncharacterized protein [Source:UniProtKB/TrEMBL;Acc:G4MN90]	-	-	-	-	-	-	-
MGG_15991	406	345	532	4426	5894	7794	5.029	6.242	6.651	80.562	106.282	105.526	5.974	97.4567	4.02799	1.14E-182	4.10E-179	--	Putative uncharacterized protein [Source:UniProtKB/TrEMBL;Acc:G4MME8]	-	-	-	-	GO:0005622//intracellular	GO:0003676//nucleic acid binding;GO:0008270//zinc ion binding;GO:0046872//metal ion binding	-
MGG_18035	15	9	31	149	229	299	1.543	1.353	3.219	22.527	34.299	33.626	2.03833	30.1507	3.88673	4.54E-39	1.26E-36	--	Putative uncharacterized protein [Source:UniProtKB/TrEMBL;Acc:G5EHZ0]	-	-	-	-	GO:0005575//cellular_component	GO:0003674//molecular_function	GO:0008150//biological_process
MGG_02001	99	50	73	664	746	1058	2.249	1.659	1.674	22.169	24.674	26.275	1.86067	24.3727	3.71137	1.07E-125	2.89E-122	--	Putative uncharacterized protein [Source:UniProtKB/TrEMBL;Acc:G4MME6]	-	-	-	-	GO:0016020//membrane;GO:0016021//integral component of membrane	-	-
MSTRG.4904	3	0	1	22	15	0	0.228	0	0.12	2.617	1.724	0	0.116	1.447	3.64087	0.00220675	0.0129278	--	-	-	-	-	-	-	-	-
MGG_02061	14	10	31	166	172	221	0.233	0.243	0.52	4.054	4.162	4.015	0.332	4.077	3.61825	5.11E-39	1.38E-36	sps1	CAMK protein kinase [Source:UniProtKB/TrEMBL;Acc:G4MN86]	-	-	-	-	-	GO:0004672//protein kinase activity;GO:0004674//protein serine/threonine kinase activity;GO:0005524//ATP binding;GO:0016301//kinase activity;GO:0016772//transferase activity, transferring phosphorus-containing groups	GO:0006468//protein phosphorylation;GO:0016310//phosphorylation
MGG_06826	2	0	3	14	12	18	0.108	0	0.163	1.106	0.939	1.058	0.0903333	1.03433	3.5173	4.01E-05	0.000421925	--	Putative uncharacterized protein [Source:UniProtKB/TrEMBL;Acc:G4MM45]	-	-	-	-	-	-	-
MGG_08424	31	5	5	192	68	71	1.84	0.445	0.312	16.884	5.92	4.656	0.865667	9.15333	3.40241	7.63E-05	0.000734085	XYL4	Endo-1,4-beta-xylanase I [Source:UniProtKB/TrEMBL;Acc:G4NA54]	-	-	-	-	GO:0005575//cellular_component;GO:0005576//extracellular region	GO:0004553//hydrolase activity, hydrolyzing O-glycosyl compounds;GO:0016787//hydrolase activity;GO:0016798//hydrolase activity, acting on glycosyl bonds;GO:0031176//endo-1,4-beta-xylanase activity	GO:0000272//polysaccharide catabolic process;GO:0005975//carbohydrate metabolic process;GO:0008152//metabolic process;GO:0045493//xylan catabolic process
MGG_01075	26	16	40	108	285	320	1.871	1.682	2.905	11.421	29.859	25.173	2.15267	22.151	3.36317	1.03E-25	1.29E-23	--	Putative uncharacterized protein [Source:UniProtKB/TrEMBL;Acc:G4NCI2]	-	-	-	-	GO:0005575//cellular_component	GO:0003674//molecular_function	GO:0008150//biological_process
MGG_14243	2	2	2	25	9	14	0.07	0.102	0.07	1.282	0.457	0.534	0.0806667	0.757667	3.23152	4.03E-05	0.00042352	XYL5	Endo-1,4-beta-xylanase [Source:UniProtKB/TrEMBL;Acc:G4NBN8]	-	-	-	-	-	GO:0003824//catalytic activity;GO:0004553//hydrolase activity, hydrolyzing O-glycosyl compounds;GO:0016787//hydrolase activity;GO:0016798//hydrolase activity, acting on glycosyl bonds;GO:0031176//endo-1,4-beta-xylanase activity;GO:0043169//cation binding	GO:0000272//polysaccharide catabolic process;GO:0005975//carbohydrate metabolic process;GO:0008152//metabolic process;GO:0045493//xylan catabolic process
MGG_02814	121	69	113	1065	634	604	3.407	2.838	3.211	44.062	25.986	18.588	3.152	29.5453	3.22859	8.54E-42	2.80E-39	--	Putative uncharacterized protein [Source:UniProtKB/TrEMBL;Acc:G5EH42]	-	-	-	-	GO:0005575//cellular_component	GO:0003674//molecular_function	GO:0043581//mycelium development
MGG_06823	2	0	2	6	10	12	0.055	0	0.056	0.243	0.402	0.362	0.037	0.335667	3.18143	0.00149098	0.00936605	--	Putative uncharacterized protein [Source:UniProtKB/TrEMBL;Acc:G4MM42]	-	-	-	-	-	GO:0016787//hydrolase activity	-
MGG_10783	0	0	6	8	21	10	0	0	0.241	0.467	1.216	0.435	0.0803333	0.706	3.1356	0.00141107	0.00893677	AQY1	Aquaporin-2 [Source:UniProtKB/TrEMBL;Acc:G4NBN6]	-	-	-	-	GO:0016020//membrane;GO:0016021//integral component of membrane	GO:0005215//transporter activity;GO:0015267//channel activity	GO:0006810//transport;GO:0055085//transmembrane transport
MGG_02000	810	646	1134	5244	5791	8326	16.901	19.684	23.89	160.806	175.91	189.889	20.1583	175.535	3.12231	2.02E-122	4.37E-119	--	Putative uncharacterized protein [Source:UniProtKB/TrEMBL;Acc:G4MME5]	-	-	-	-	GO:0005575//cellular_component	GO:0003674//molecular_function;GO:0016747//transferase activity, transferring acyl groups other than amino-acyl groups	GO:0043581//mycelium development
MGG_06887	50	31	37	221	280	383	1.056	0.956	0.788	6.855	8.604	8.837	0.933333	8.09867	3.11722	4.89E-54	2.40E-51	--	Putative uncharacterized protein [Source:UniProtKB/TrEMBL;Acc:G4MMY3]	-	-	-	-	GO:0005575//cellular_component	-	GO:0008150//biological_process
MGG_02647	15	0	4	40	40	25	1.011	0	0.272	3.963	3.926	1.843	0.427667	3.244	2.92322	2.22E-06	3.22E-05	--	UVI-1 [Source:UniProtKB/TrEMBL;Acc:G4NJI0]	-	-	-	-	GO:0005575//cellular_component	GO:0003674//molecular_function	GO:0008150//biological_process
MGG_07356	690	417	240	4066	2294	1938	15.687	13.847	5.507	135.826	75.917	48.156	11.6803	86.633	2.89084	3.00E-08	6.42E-07	--	Putative uncharacterized protein [Source:UniProtKB/TrEMBL;Acc:G4MVG3]	-	-	-	-	-	-	-
MGG_00156	263	263	816	1004	2863	4649	11.345	16.572	35.526	63.64	179.783	219.199	21.1477	154.207	2.8663	3.85E-06	5.21E-05	lnaB	Putative uncharacterized protein [Source:UniProtKB/TrEMBL;Acc:G4NE58]	-	-	-	-	GO:0005575//cellular_component	GO:0000166//nucleotide binding	GO:0051172//negative regulation of nitrogen compound metabolic process
MGG_08024	8	2	6	25	32	35	1.079	0.394	0.817	4.954	6.282	5.159	0.763333	5.465	2.83984	3.21E-08	6.82E-07	--	Putative uncharacterized protein [Source:UniProtKB/TrEMBL;Acc:G4MX72]	-	-	-	-	GO:0005575//cellular_component	GO:0003674//molecular_function	GO:0008150//biological_process
MGG_16779	0	4	3	19	12	16	0	0.558	0.284	2.628	1.553	1.608	0.280667	1.92967	2.78142	0.000126819	0.00113874	--	Putative uncharacterized protein [Source:UniProtKB/TrEMBL;Acc:G4N0V7]	-	-	-	-	-	-	-
MGG_01997	0	2	4	6	18	11	0	0.094	0.129	0.282	0.839	0.385	0.0743333	0.502	2.75561	0.00157343	0.00974249	--	Putative uncharacterized protein [Source:UniProtKB/TrEMBL;Acc:G4MME1]	-	-	-	-	GO:0005575//cellular_component	GO:0003674//molecular_function	GO:0043581//mycelium development
MGG_08253	756	605	1072	4461	3227	6027	27.347	31.966	39.136	237.114	169.923	238.29	32.8163	215.109	2.71258	4.88E-65	3.77E-62	--	Putative uncharacterized protein [Source:UniProtKB/TrEMBL;Acc:G4MXT6]	-	-	-	-	GO:0005575//cellular_component	GO:0003674//molecular_function	GO:0008150//biological_process
MGG_04554	1	2	0	6	5	8	0.02	0.059	0	0.177	0.147	0.176	0.0263333	0.166667	2.662	0.0112919	0.0489875	--	Putative uncharacterized protein [Source:UniProtKB/TrEMBL;Acc:G4MS60]	-	-	-	-	GO:0016020//membrane;GO:0016021//integral component of membrane	-	-
MGG_06464	4	4	3	24	13	24	0.119	0.174	0.09	1.049	0.563	0.78	0.127667	0.797333	2.6428	1.10E-05	0.000132582	--	Putative uncharacterized protein [Source:UniProtKB/TrEMBL;Acc:G4N771]	-	-	-	-	GO:0005575//cellular_component;GO:0016020//membrane;GO:0016021//integral component of membrane	GO:0003674//molecular_function	GO:0008150//biological_process
MGG_14926	1	1	2	8	4	9	0.078	0.115	0.158	0.923	0.457	0.772	0.117	0.717333	2.61614	0.00864269	0.0397939	--	Putative uncharacterized protein [Source:UniProtKB/TrEMBL;Acc:G4NIC3]	-	-	-	-	-	-	-
MGG_08772	37	27	38	211	150	160	1.556	1.658	1.613	13.037	9.182	7.354	1.609	9.85767	2.61508	2.49E-25	3.05E-23	--	Putative uncharacterized protein [Source:UniProtKB/TrEMBL;Acc:G4NFN0]	-	-	-	-	-	GO:0003674//molecular_function	GO:0008150//biological_process
MGG_17307	9	5	4	23	31	41	0.219	0.184	0.099	0.836	1.102	1.11	0.167333	1.016	2.6021	6.58E-08	1.30E-06	--	Putative uncharacterized protein [Source:UniProtKB/TrEMBL;Acc:G4NBU3]	-	-	-	-	-	GO:0003676//nucleic acid binding;GO:0008270//zinc ion binding;GO:0046872//metal ion binding	-
MSTRG.9627	3	1	3	13	8	13	0.184	0.09	0.186	1.171	0.714	0.871	0.153333	0.918667	2.58287	0.000985316	0.00666182	--	-	-	-	-	-	-	-	-
MGG_06827	32	1	17	84	57	88	0.451	0.021	0.242	1.741	1.17	1.356	0.238	1.42233	2.57923	0.0013349	0.00856476	--	Putative uncharacterized protein [Source:UniProtKB/TrEMBL;Acc:G4MM46]	-	-	-	-	-	GO:0005515//protein binding	-
MGG_08696	28	24	25	170	87	129	0.96	1.202	0.865	8.567	4.344	4.836	1.009	5.91567	2.55161	1.46E-17	9.19E-16	--	Putative uncharacterized protein [Source:UniProtKB/TrEMBL;Acc:G4NFW0]	-	-	-	-	GO:0005575//cellular_component	GO:0003674//molecular_function	-
MGG_13716	8	2	7	36	25	13	1.407	0.514	1.242	9.301	6.399	2.498	1.05433	6.066	2.52441	2.77E-05	0.000305335	--	Putative uncharacterized protein [Source:UniProtKB/TrEMBL;Acc:G4MNS8]	-	-	-	-	GO:0005575//cellular_component;GO:0016020//membrane;GO:0016021//integral component of membrane	GO:0003674//molecular_function	GO:0008150//biological_process
MGG_00714	1	1	4	12	9	6	0.056	0.082	0.227	0.992	0.737	0.369	0.121667	0.699333	2.52305	0.00480635	0.0245564	--	Putative uncharacterized protein [Source:UniProtKB/TrEMBL;Acc:G4NEY2]	-	-	-	-	GO:0005575//cellular_component	GO:0003674//molecular_function	GO:0008150//biological_process
MGG_06772	6	0	1	15	4	11	0.301	0	0.051	1.104	0.292	0.602	0.117333	0.666	2.50491	0.00816312	0.0381171	RBE1	Putative uncharacterized protein [Source:UniProtKB/TrEMBL;Acc:G4MLP3]	-	-	-	-	GO:0005576//extracellular region	-	-
MSTRG.6858	3	10	10	21	35	65	0.082	0.399	0.275	0.842	1.39	1.939	0.252	1.39033	2.46394	5.43E-07	8.96E-06	--	-	-	-	-	-	-	-	-
MGG_02069	31	7	45	111	115	135	1.318	0.435	1.931	6.924	7.102	6.274	1.228	6.76667	2.46213	1.02E-14	4.91E-13	--	Glyoxalase/bleomycin resistance protein/dioxygenase [Source:UniProtKB/TrEMBL;Acc:G4MN98]	-	-	-	-	GO:0005575//cellular_component	GO:0016702//oxidoreductase activity, acting on single donors with incorporation of molecular oxygen, incorporation of two atoms of oxygen;GO:0051213//dioxygenase activity	GO:0008150//biological_process;GO:0055114//oxidation-reduction process
MGG_06832	11	9	9	40	45	52	0.239	0.285	0.197	1.276	1.422	1.234	0.240333	1.31067	2.44719	1.05E-10	3.21E-09	--	Putative uncharacterized protein [Source:UniProtKB/TrEMBL;Acc:G4MM49]	-	-	-	-	GO:0005575//cellular_component;GO:0005634//nucleus	GO:0000981//RNA polymerase II transcription factor activity, sequence-specific DNA binding;GO:0003674//molecular_function;GO:0003700//transcription factor activity, sequence-specific DNA binding;GO:0008270//zinc ion binding	GO:0006355//regulation of transcription, DNA-templated;GO:0006357//regulation of transcription from RNA polymerase II promoter
MGG_10318	20	6	5	76	27	19	1.561	0.684	0.394	8.715	3.067	1.621	0.879667	4.46767	2.34449	4.64E-05	0.00047687	--	Putative uncharacterized protein [Source:UniProtKB/TrEMBL;Acc:G5EH88]	-	-	-	-	GO:0005575//cellular_component	GO:0003674//molecular_function	GO:0008150//biological_process
MGG_13464	5002	2049	3825	17407	10577	16855	87.728	52.491	67.705	448.595	270.036	323.102	69.308	347.244	2.32486	4.93E-40	1.44E-37	LAC2	Laccase [Source:UniProtKB/TrEMBL;Acc:G4N3F5]	-	-	-	-	GO:0005575//cellular_component	GO:0005507//copper ion binding;GO:0016491//oxidoreductase activity;GO:0046872//metal ion binding	GO:0008150//biological_process;GO:0055114//oxidation-reduction process
MGG_17620	67	17	34	165	136	172	1.11	0.423	0.568	4.035	3.292	3.122	0.700333	3.483	2.31422	1.99E-17	1.24E-15	--	Putative uncharacterized protein [Source:UniProtKB/TrEMBL;Acc:G4NG99]	-	-	-	-	-	GO:0003676//nucleic acid binding;GO:0008270//zinc ion binding;GO:0046872//metal ion binding	-
MGG_10477	39	13	24	115	96	89	1.83	0.891	1.137	7.93	6.558	4.565	1.286	6.351	2.30409	2.72E-14	1.25E-12	--	Putative uncharacterized protein [Source:UniProtKB/TrEMBL;Acc:G4MYF2]	-	-	-	-	GO:0005575//cellular_component	GO:0003674//molecular_function;GO:0016787//hydrolase activity	GO:0008150//biological_process
MGG_03368	3	0	4	8	13	6	0.134	0	0.186	0.493	0.816	0.271	0.106667	0.526667	2.30378	0.00803813	0.037668	--	Putative uncharacterized protein [Source:UniProtKB/TrEMBL;Acc:G4N8W5]	-	-	-	-	GO:0005575//cellular_component	GO:0003674//molecular_function	GO:0008150//biological_process
MGG_03309	20	8	19	30	56	106	0.749	0.438	0.718	1.65	3.052	4.338	0.635	3.01333	2.24653	8.75E-09	2.06E-07	--	Putative uncharacterized protein [Source:UniProtKB/TrEMBL;Acc:G4N989]	-	-	-	-	GO:0005575//cellular_component	GO:0003674//molecular_function	GO:0008150//biological_process
MGG_10712	8	6	13	14	39	58	0.247	0.271	0.405	0.635	1.752	1.957	0.307667	1.448	2.23462	4.18E-06	5.60E-05	cbh-1	Cellulose 1,4-beta-cellobiosidase [Source:UniProtKB/TrEMBL;Acc:G4NIA4]	Metabolism;Metabolism	Global and overview maps;Carbohydrate metabolism	ko01100//Metabolic pathways;ko00500//Starch and sucrose metabolism	K01225;K01225	GO:0005575//cellular_component	GO:0003674//molecular_function;GO:0004553//hydrolase activity, hydrolyzing O-glycosyl compounds;GO:0016787//hydrolase activity;GO:0016798//hydrolase activity, acting on glycosyl bonds	GO:0000272//polysaccharide catabolic process;GO:0005975//carbohydrate metabolic process;GO:0008150//biological_process;GO:0008152//metabolic process;GO:0030245//cellulose catabolic process
MGG_15983	15	5	11	33	35	47	0.951	0.463	0.704	3.076	3.232	3.258	0.706	3.18867	2.17521	6.06E-08	1.21E-06	--	Putative uncharacterized protein [Source:UniProtKB/TrEMBL;Acc:G4MLY8]	-	-	-	-	GO:0005575//cellular_component	GO:0003674//molecular_function	GO:0008150//biological_process
MGG_01679	1130	614	1281	3417	3512	4231	43.903	34.81	50.205	194.972	198.543	179.589	42.9727	191.035	2.15234	8.02E-72	8.67E-69	GLX3	ThiJ/PfpI family protein [Source:UniProtKB/TrEMBL;Acc:G4MUT0]	-	-	-	-	GO:0005575//cellular_component	GO:0003674//molecular_function	-
MGG_17606	18	13	18	79	53	46	1.016	1.072	1.026	6.555	4.356	2.839	1.038	4.58333	2.14259	2.95E-09	7.46E-08	--	Putative uncharacterized protein [Source:UniProtKB/TrEMBL;Acc:G4NG53]	-	-	-	-	-	GO:0004672//protein kinase activity;GO:0005524//ATP binding	GO:0006468//protein phosphorylation
MGG_09726	132	70	154	381	422	468	3.342	2.589	3.935	14.173	15.552	12.95	3.28867	14.225	2.11285	4.09E-41	1.23E-38	galA	Arabinogalactan endo-1,4-beta-galactosidase [Source:UniProtKB/TrEMBL;Acc:G4NAG9]	-	-	-	-	GO:0005575//cellular_component	GO:0003824//catalytic activity;GO:0015926//glucosidase activity;GO:0016787//hydrolase activity;GO:0016798//hydrolase activity, acting on glycosyl bonds;GO:0031218//arabinogalactan endo-1,4-beta-galactosidase activity;GO:0043169//cation binding	GO:0005975//carbohydrate metabolic process;GO:0008152//metabolic process;GO:0052051//interaction with host via protein secreted by type II secretion system
MGG_16585	4	14	5	64	16	8	0.364	1.861	0.459	8.556	2.119	0.796	0.894667	3.82367	2.09553	0.00256486	0.0146326	--	Putative uncharacterized protein [Source:UniProtKB/TrEMBL;Acc:G4N5G1]	-	-	-	-	GO:0005575//cellular_component	GO:0003674//molecular_function	GO:0008150//biological_process
MGG_10961	1773	584	924	4399	2371	4655	17.032	8.194	8.958	62.093	33.155	48.875	11.3947	48.041	2.07591	2.90E-08	6.25E-07	OXR1	Putative uncharacterized protein [Source:UniProtKB/TrEMBL;Acc:G4N285]	-	-	-	-	GO:0005575//cellular_component	GO:0003674//molecular_function;GO:0003824//catalytic activity;GO:0008762//UDP-N-acetylmuramate dehydrogenase activity;GO:0016491//oxidoreductase activity;GO:0016614//oxidoreductase activity, acting on CH-OH group of donors;GO:0050660//flavin adenine dinucleotide binding;GO:0071949//FAD binding	GO:0055114//oxidation-reduction process
MGG_09018	51	11	81	113	182	178	1.184	0.367	1.893	3.853	6.129	4.51	1.148	4.83067	2.0731	1.16E-09	3.10E-08	--	Putative uncharacterized protein [Source:UniProtKB/TrEMBL;Acc:G4NKE3]	-	-	-	-	GO:0005575//cellular_component	GO:0003674//molecular_function	GO:0008150//biological_process
MGG_06825	3	5	8	17	22	18	0.109	0.266	0.294	0.908	1.165	0.715	0.223	0.929333	2.05915	0.000207177	0.00174847	--	Putative uncharacterized protein [Source:UniProtKB/TrEMBL;Acc:G4MM44]	-	-	-	-	GO:0005575//cellular_component	GO:0003674//molecular_function;GO:0004672//protein kinase activity;GO:0005524//ATP binding;GO:0016772//transferase activity, transferring phosphorus-containing groups	GO:0006468//protein phosphorylation;GO:0008150//biological_process
MGG_06234	887	708	2193	3392	4594	4951	37.149	43.311	92.694	208.742	280.074	226.635	57.718	238.484	2.0468	7.39E-07	1.18E-05	--	Putative uncharacterized protein [Source:UniProtKB/TrEMBL;Acc:G4N8P3]	-	-	-	-	GO:0005575//cellular_component	GO:0003674//molecular_function	GO:0052051//interaction with host via protein secreted by type II secretion system
MGG_01951	1	4	4	10	5	20	0.024	0.139	0.096	0.35	0.173	0.521	0.0863333	0.348	2.0111	0.00655088	0.0317586	easD	4-coumarate-CoA ligase 2 [Source:UniProtKB/TrEMBL;Acc:G4MLZ2]	-	-	-	-	GO:0005575//cellular_component	GO:0003674//molecular_function;GO:0003824//catalytic activity;GO:0016874//ligase activity	GO:0008150//biological_process;GO:0008152//metabolic process
MGG_05132	1141	1077	2251	2937	6131	6093	28.893	39.833	57.553	109.317	226.1	168.706	42.093	168.041	1.99716	2.42E-08	5.28E-07	ACTTS2	Putative uncharacterized protein [Source:UniProtKB/TrEMBL;Acc:G4N4N9]	-	-	-	-	GO:0005575//cellular_component	GO:0000166//nucleotide binding;GO:0008270//zinc ion binding;GO:0016491//oxidoreductase activity	GO:0008150//biological_process;GO:0055114//oxidation-reduction process
MGG_07630	1562	682	678	4049	2528	2945	183.874	117.264	80.55	700.36	433.191	378.912	127.229	504.154	1.98643	1.43E-07	2.67E-06	--	Putative uncharacterized protein [Source:UniProtKB/TrEMBL;Acc:G4N2Y9]	-	-	-	-	GO:0005575//cellular_component	GO:0003674//molecular_function	GO:0008150//biological_process
MGG_08811	787	156	1043	905	1511	4135	26.437	7.653	35.356	44.648	73.851	151.745	23.1487	90.0813	1.9603	0.00353751	0.0191125	--	Putative uncharacterized protein [Source:UniProtKB/TrEMBL;Acc:G4NFI6]	-	-	-	-	-	-	-
MGG_01986	19	9	11	32	46	49	0.793	0.548	0.463	1.961	2.793	2.234	0.601333	2.32933	1.95368	1.12E-07	2.13E-06	--	Putative uncharacterized protein [Source:UniProtKB/TrEMBL;Acc:G4MMC8]	-	-	-	-	-	-	-
MGG_09796	12	9	5	44	26	13	0.188	0.206	0.079	1.013	0.593	0.223	0.157667	0.609667	1.95114	0.000314542	0.00249122	--	Putative uncharacterized protein [Source:UniProtKB/TrEMBL;Acc:G4NIL9]	-	-	-	-	GO:0005575//cellular_component	GO:0003674//molecular_function	GO:0008150//biological_process
MGG_17881	8	3	2	10	14	18	0.521	0.285	0.131	0.957	1.327	1.281	0.312333	1.18833	1.92778	0.00237499	0.0137085	--	Putative uncharacterized protein [Source:UniProtKB/TrEMBL;Acc:G4NKS6]	-	-	-	-	-	-	-
MGG_08480	7	8	13	58	18	8	0.333	0.556	0.624	4.054	1.246	0.416	0.504333	1.90533	1.91759	0.00203676	0.0121052	--	Alpha/beta hydrolase [Source:UniProtKB/TrEMBL;Acc:G4NAM6]	-	-	-	-	GO:0005575//cellular_component	GO:0016787//hydrolase activity	GO:0008150//biological_process
MGG_03685	1334	775	1251	2974	3058	4611	54.023	45.843	51.13	176.971	180.272	204.097	50.332	187.113	1.89436	3.27E-82	3.93E-79	--	Putative uncharacterized protein [Source:UniProtKB/TrEMBL;Acc:G4N6R0]	-	-	-	-	GO:0005575//cellular_component	GO:0003674//molecular_function	GO:0008150//biological_process
MGG_06900	17	2	15	25	31	44	0.307	0.053	0.273	0.662	0.814	0.867	0.211	0.781	1.88808	3.56E-05	0.000381058	--	Putative uncharacterized protein [Source:UniProtKB/TrEMBL;Acc:G4MMZ9]	-	-	-	-	GO:0005575//cellular_component	GO:0003674//molecular_function	GO:0009405//pathogenesis
MGG_05364	2633	2557	1625	8299	5624	8337	97.53	138.345	60.749	451.7	303.248	337.531	98.8747	364.16	1.8809	8.81E-09	2.07E-07	Cel61a	Endoglucanase-4 [Source:UniProtKB/TrEMBL;Acc:G4MKW1]	-	-	-	-	-	-	-
MGG_04172	90	55	82	237	185	286	1.58	1.411	1.453	6.115	4.729	5.489	1.48133	5.44433	1.87786	5.56E-27	7.70E-25	--	Glycosyl hydrolase [Source:UniProtKB/TrEMBL;Acc:G4NFA4]	-	-	-	-	-	GO:0003824//catalytic activity;GO:0016787//hydrolase activity;GO:0016810//hydrolase activity, acting on carbon-nitrogen (but not peptide) bonds	GO:0005975//carbohydrate metabolic process
MGG_14061	1262	689	2013	2724	3345	6297	26.928	21.473	43.349	85.405	103.896	146.855	30.5833	112.052	1.87335	1.33E-07	2.49E-06	oxdD	Oxalate decarboxylase oxdD [Source:UniProtKB/TrEMBL;Acc:G4NLF1]	-	-	-	-	-	GO:0045735//nutrient reservoir activity;GO:0046872//metal ion binding	GO:0033609//oxalate metabolic process
MGG_10456	1894	1467	1780	5374	4259	6560	68.991	78.053	65.438	287.639	225.833	261.177	70.8273	258.216	1.8662	1.01E-62	6.09E-60	--	Putative uncharacterized protein [Source:UniProtKB/TrEMBL;Acc:G4MY25]	-	-	-	-	GO:0005575//cellular_component	GO:0003674//molecular_function	GO:0043581//mycelium development
MGG_01542	230	87	165	614	380	376	5.866	3.241	4.247	23.009	14.107	10.481	4.45133	15.8657	1.8336	4.88E-15	2.40E-13	XYL2	Glycosyl hydrolase family 10 [Source:UniProtKB/TrEMBL;Acc:G4MTF8]	-	-	-	-	GO:0005575//cellular_component;GO:0005576//extracellular region	GO:0003824//catalytic activity;GO:0004553//hydrolase activity, hydrolyzing O-glycosyl compounds;GO:0016787//hydrolase activity;GO:0016798//hydrolase activity, acting on glycosyl bonds;GO:0031176//endo-1,4-beta-xylanase activity;GO:0043169//cation binding	GO:0000272//polysaccharide catabolic process;GO:0005975//carbohydrate metabolic process;GO:0008152//metabolic process;GO:0045493//xylan catabolic process
MGG_15329	5	5	9	8	21	31	0.15	0.22	0.273	0.353	0.919	1.019	0.214333	0.763667	1.83309	0.000977747	0.00662182	--	Putative uncharacterized protein [Source:UniProtKB/TrEMBL;Acc:G4MWN0]	-	-	-	-	GO:0016020//membrane;GO:0016021//integral component of membrane	-	-
MGG_06950	554	198	347	840	1090	1306	13.572	7.085	8.574	30.238	38.871	34.97	9.74367	34.693	1.83211	2.85E-27	4.06E-25	SDS	L-serine dehydratase [Source:UniProtKB/TrEMBL;Acc:G4MNG7]	Metabolism;Metabolism;Metabolism;Metabolism;Metabolism;Metabolism;Metabolism	Global and overview maps;Global and overview maps;Global and overview maps;Global and overview maps;Amino acid metabolism;Amino acid metabolism;Amino acid metabolism	ko01100//Metabolic pathways;ko01110//Biosynthesis of secondary metabolites;ko01230//Biosynthesis of amino acids;ko01200//Carbon metabolism;ko00260//Glycine, serine and threonine metabolism;ko00270//Cysteine and methionine metabolism;ko00290//Valine, leucine and isoleucine biosynthesis	K17989;K17989;K17989;K17989;K17989;K17989;K17989	GO:0005575//cellular_component	GO:0003824//catalytic activity;GO:0030170//pyridoxal phosphate binding	GO:0006520//cellular amino acid metabolic process;GO:0008152//metabolic process
MGG_15965	1124	932	1376	2308	3588	4550	27.355	33.131	33.771	82.489	127.057	120.979	31.419	110.175	1.81009	1.98E-37	4.98E-35	--	Putative uncharacterized protein [Source:UniProtKB/TrEMBL;Acc:G4MXU5]	-	-	-	-	GO:0005575//cellular_component	GO:0003674//molecular_function	GO:0043581//mycelium development
MGG_09727	90	63	100	210	239	306	1.984	2.029	2.225	6.804	7.671	7.374	2.07933	7.283	1.80841	2.02E-30	3.46E-28	ZEB1	FAD binding domain-containing protein [Source:UniProtKB/TrEMBL;Acc:G4NAG8]	-	-	-	-	GO:0005575//cellular_component	GO:0003674//molecular_function;GO:0003824//catalytic activity;GO:0008762//UDP-N-acetylmuramate dehydrogenase activity;GO:0016491//oxidoreductase activity;GO:0016614//oxidoreductase activity, acting on CH-OH group of donors;GO:0050660//flavin adenine dinucleotide binding;GO:0071949//FAD binding	GO:0055114//oxidation-reduction process
MGG_08526	33	18	18	82	58	59	0.797	0.635	0.439	2.911	2.04	1.558	0.623667	2.16967	1.79863	1.72E-08	3.88E-07	tpr	Putative uncharacterized protein [Source:UniProtKB/TrEMBL;Acc:G4N5T4]	-	-	-	-	GO:0005622//intracellular	GO:0004198//calcium-dependent cysteine-type endopeptidase activity	GO:0006508//proteolysis
MGG_01994	117	34	96	203	228	260	2.769	1.175	2.293	7.059	7.854	6.725	2.079	7.21267	1.79464	1.07E-16	6.08E-15	--	Putative uncharacterized protein [Source:UniProtKB/TrEMBL;Acc:G4MMD7]	-	-	-	-	GO:0005575//cellular_component	GO:0000166//nucleotide binding	-
MSTRG.4644	100	64	130	209	271	375	1.116	1.043	1.464	3.427	4.403	4.574	1.20767	4.13467	1.77555	1.92E-23	2.06E-21	--	hypothetical protein OOU_Y34scaffold00893g4 [Pyricularia oryzae Y34]	-	-	-	-	-	-	-
MGG_17705	28	7	26	56	59	45	3.062	1.118	2.87	9	9.394	5.38	2.35	7.92467	1.75369	1.30E-06	1.97E-05	--	Putative uncharacterized protein [Source:UniProtKB/TrEMBL;Acc:G4NGT1]	-	-	-	-	-	-	-
MSTRG.10442	1276	688	677	2387	2468	2641	19.971	15.728	10.696	54.879	56.22	45.165	15.465	52.088	1.75194	4.57E-30	7.49E-28	Peg10	Gag polyprotein [Colletotrichum fructicola]	-	-	-	-	-	GO:0046914//transition metal ion binding;GO:0097159//organic cyclic compound binding	-
MGG_15841	3	3	9	12	9	22	0.366	0.534	1.107	2.148	1.596	2.93	0.669	2.22467	1.73351	0.00519289	0.0261605	--	Putative uncharacterized protein [Source:UniProtKB/TrEMBL;Acc:G4MZP9]	-	-	-	-	-	-	-
MGG_16714	191	108	113	637	228	234	14.712	12.151	8.785	72.097	25.565	19.7	11.8827	39.1207	1.71907	0.000993212	0.00670542	--	Putative uncharacterized protein [Source:UniProtKB/TrEMBL;Acc:G4N415]	-	-	-	-	GO:0005575//cellular_component	GO:0003674//molecular_function	GO:0008150//biological_process
MGG_05719	33685	22982	36298	77574	84770	93768	1941.51	1934.8	2111.46	6569.84	7112.29	5907.08	1995.92	6529.74	1.70997	2.48E-93	3.82E-90	hsp30	Heat shock protein 30 [Source:UniProtKB/TrEMBL;Acc:G4MPG5]	-	-	-	-	-	GO:0003674//molecular_function	GO:0006950//response to stress
MGG_16961	238	103	118	419	299	558	2.631	1.667	1.321	6.814	4.814	6.748	1.873	6.12533	1.70944	3.37E-17	2.01E-15	--	Putative uncharacterized protein [Source:UniProtKB/TrEMBL;Acc:G4N2D2]	-	-	-	-	-	-	-
MGG_03358	49	22	51	90	118	118	0.748	0.491	0.786	2.019	2.622	1.969	0.675	2.20333	1.70673	5.78E-13	2.31E-11	--	Putative uncharacterized protein [Source:UniProtKB/TrEMBL;Acc:G4N8Y0]	-	-	-	-	GO:0016020//membrane;GO:0016021//integral component of membrane	-	-
MSTRG.9590	186	76	107	369	300	310	2.083	1.249	1.213	6.073	4.889	3.789	1.515	4.917	1.69846	4.91E-17	2.88E-15	Tf2-12	reverse transcriptase domain protein [Colletotrichum tofieldiae]	-	-	-	-	-	GO:0046914//transition metal ion binding	-
MGG_08258	3841	2179	5081	7367	8240	14958	69.926	57.942	93.356	197.07	218.367	297.635	73.7413	237.691	1.68854	4.19E-25	4.98E-23	PTR2	Putative uncharacterized protein [Source:UniProtKB/TrEMBL;Acc:G4MXC2]	-	-	-	-	GO:0016020//membrane;GO:0016021//integral component of membrane	GO:0005215//transporter activity;GO:0022857//transmembrane transporter activity	GO:0006857//oligopeptide transport;GO:0055085//transmembrane transport
MGG_00710	1945	1217	1502	4011	3759	4951	38.596	35.274	30.081	116.953	108.582	107.382	34.6503	110.972	1.67926	3.02E-71	2.97E-68	--	Putative uncharacterized protein [Source:UniProtKB/TrEMBL;Acc:G4NEY6]	-	-	-	-	GO:0016020//membrane;GO:0016021//integral component of membrane	-	-
MGG_01940	114	68	75	286	240	139	3.313	2.886	2.2	12.212	10.152	4.415	2.79967	8.92633	1.67281	4.22E-10	1.18E-08	--	Putative uncharacterized protein [Source:UniProtKB/TrEMBL;Acc:G4NG05]	-	-	-	-	GO:0005575//cellular_component;GO:0016020//membrane;GO:0016021//integral component of membrane	GO:0003674//molecular_function	GO:0008150//biological_process
MGG_07560	244	121	163	448	399	572	6.95	5.034	4.686	18.75	16.544	17.808	5.55667	17.7007	1.67151	1.93E-30	3.37E-28	--	Putative uncharacterized protein [Source:UniProtKB/TrEMBL;Acc:G4N253]	-	-	-	-	GO:0005575//cellular_component	GO:0003674//molecular_function;GO:0004190//aspartic-type endopeptidase activity	GO:0006508//proteolysis;GO:0008150//biological_process
MGG_07631	2182	1593	1293	5454	3363	4665	61.025	65.075	36.496	224.133	136.913	142.601	54.1987	167.882	1.63112	1.48E-08	3.37E-07	--	Fungal cellulose binding domain-containing protein [Source:UniProtKB/TrEMBL;Acc:G4N2Z0]	-	-	-	-	GO:0005575//cellular_component	GO:0003674//molecular_function	GO:0008150//biological_process
MGG_05854	30	8	5	60	20	25	0.755	0.294	0.127	2.219	0.733	0.688	0.392	1.21333	1.63005	0.00244483	0.0140442	orf5	Cytochrome P450 3A24 [Source:UniProtKB/TrEMBL;Acc:G4N3P7]	-	-	-	-	GO:0005575//cellular_component;GO:0016020//membrane;GO:0016021//integral component of membrane	GO:0004497//monooxygenase activity;GO:0005506//iron ion binding;GO:0009055//electron carrier activity;GO:0016491//oxidoreductase activity;GO:0016705//oxidoreductase activity, acting on paired donors, with incorporation or reduction of molecular oxygen;GO:0020037//heme binding;GO:0046872//metal ion binding	GO:0055114//oxidation-reduction process
MGG_03811	18	10	21	61	31	29	0.441	0.358	0.519	2.196	1.106	0.777	0.439333	1.35967	1.62987	6.80E-05	0.000667807	cyp3.1	Putative uncharacterized protein [Source:UniProtKB/TrEMBL;Acc:G4NHK6]	-	-	-	-	GO:0005575//cellular_component	GO:0003674//molecular_function;GO:0004497//monooxygenase activity;GO:0005506//iron ion binding;GO:0009055//electron carrier activity;GO:0016491//oxidoreductase activity;GO:0016705//oxidoreductase activity, acting on paired donors, with incorporation or reduction of molecular oxygen;GO:0020037//heme binding;GO:0046872//metal ion binding	GO:0008150//biological_process;GO:0055114//oxidation-reduction process
MGG_11820	40	19	55	89	88	112	0.59	0.41	0.819	1.93	1.89	1.806	0.606333	1.87533	1.62896	1.13E-10	3.42E-09	ygaY	Putative uncharacterized protein [Source:UniProtKB/TrEMBL;Acc:G4MM48]	-	-	-	-	GO:0016020//membrane;GO:0016021//integral component of membrane	-	GO:0055085//transmembrane transport
MGG_10532	3610	2431	5405	8333	8220	13378	108.461	106.683	163.892	367.876	359.502	439.31	126.345	388.896	1.62201	5.19E-28	7.79E-26	--	Necrosis and ethylene inducing peptide [Source:UniProtKB/TrEMBL;Acc:G4MKE7]	-	-	-	-	GO:0005575//cellular_component	GO:0003674//molecular_function	GO:0008150//biological_process
MGG_02337	271	150	250	546	547	627	7.783	6.292	7.246	23.041	22.868	19.681	7.107	21.8633	1.6212	3.95E-41	1.22E-38	calM	Retinol dehydrogenase 8 [Source:UniProtKB/TrEMBL;Acc:G4MQK2]	-	-	-	-	-	GO:0000166//nucleotide binding;GO:0016491//oxidoreductase activity	GO:0008152//metabolic process;GO:0055114//oxidation-reduction process
MGG_00930	8296	5974	8206	14748	20893	23353	58.158	61.172	58.065	151.926	213.217	178.944	59.1317	181.362	1.61687	7.83E-57	4.45E-54	HMA4	Copper-transporting ATPase 1 [Source:UniProtKB/TrEMBL;Acc:G4NDE9]	-	-	-	-	GO:0016020//membrane;GO:0016021//integral component of membrane	GO:0000166//nucleotide binding;GO:0003824//catalytic activity;GO:0005524//ATP binding;GO:0015662//ATPase activity, coupled to transmembrane movement of ions, phosphorylative mechanism;GO:0016787//hydrolase activity;GO:0019829//cation-transporting ATPase activity;GO:0046872//metal ion binding	GO:0006754//ATP biosynthetic process;GO:0006812//cation transport;GO:0008152//metabolic process;GO:0030001//metal ion transport;GO:0098655//cation transmembrane transport
MGG_13261	528	229	402	1463	469	941	11.932	7.565	9.163	48.622	15.428	23.248	9.55333	29.0993	1.60691	0.000356011	0.00276497	--	Putative uncharacterized protein [Source:UniProtKB/TrEMBL;Acc:G4N420]	-	-	-	-	GO:0005575//cellular_component	GO:0003674//molecular_function	GO:0043581//mycelium development
MSTRG.9957	400	216	311	775	762	802	18.729	14.764	14.68	53.339	51.925	41.07	16.0577	48.778	1.60297	8.80E-37	2.07E-34	--	-	-	-	-	-	-	-	-
MGG_17294	173	111	156	291	368	483	4.979	4.661	4.541	12.314	15.39	15.189	4.727	14.2977	1.59678	1.76E-31	3.33E-29	--	Putative uncharacterized protein [Source:UniProtKB/TrEMBL;Acc:G4NBK0]	-	-	-	-	-	-	-
MGG_07559	248	137	213	423	452	640	5.981	4.826	5.184	14.989	15.867	16.869	5.33033	15.9083	1.57749	1.95E-37	4.98E-35	sed4	Tripeptidyl-peptidase 1 [Source:UniProtKB/TrEMBL;Acc:G4N252]	-	-	-	-	GO:0005575//cellular_component	GO:0003674//molecular_function;GO:0004252//serine-type endopeptidase activity;GO:0008233//peptidase activity;GO:0008236//serine-type peptidase activity;GO:0016787//hydrolase activity;GO:0046872//metal ion binding	GO:0006508//proteolysis;GO:0008150//biological_process
MGG_03364	6	8	9	29	10	20	0.345	0.672	0.522	2.449	0.837	1.256	0.513	1.514	1.56133	0.00273928	0.0154001	--	Putative uncharacterized protein [Source:UniProtKB/TrEMBL;Acc:G4N8X2]	-	-	-	-	-	-	-
MGG_04248	579	294	578	839	1227	1534	9.753	7.233	9.826	20.765	30.085	28.241	8.93733	26.3637	1.56063	1.42E-28	2.26E-26	YSL5	Putative uncharacterized protein [Source:UniProtKB/TrEMBL;Acc:G4NFH0]	-	-	-	-	GO:0005575//cellular_component;GO:0016020//membrane;GO:0016021//integral component of membrane	GO:0003674//molecular_function	GO:0044271//cellular nitrogen compound biosynthetic process;GO:0055085//transmembrane transport
MGG_07676	13	21	13	50	32	42	0.606	1.43	0.612	3.425	2.171	2.14	0.882667	2.57867	1.54668	3.68E-05	0.000392402	--	Putative uncharacterized protein [Source:UniProtKB/TrEMBL;Acc:G4N3D1]	-	-	-	-	GO:0019028//viral capsid	GO:0003674//molecular_function	GO:0008150//biological_process
MGG_06219	7	2	6	10	10	16	0.213	0.089	0.184	0.446	0.442	0.531	0.162	0.473	1.54585	0.0115583	0.049863	--	Putative uncharacterized protein [Source:UniProtKB/TrEMBL;Acc:G4N0G7]	-	-	-	-	-	-	-
MGG_12228	1360	1032	1846	2185	3457	5092	47.947	53.143	65.683	113.191	177.414	196.213	55.591	162.273	1.5455	1.26E-21	1.17E-19	cipB	Putative uncharacterized protein [Source:UniProtKB/TrEMBL;Acc:G4NG94]	-	-	-	-	GO:0005575//cellular_component	GO:0000166//nucleotide binding;GO:0003674//molecular_function;GO:0008270//zinc ion binding;GO:0016491//oxidoreductase activity	GO:0008150//biological_process;GO:0055114//oxidation-reduction process
MGG_10058	314	220	270	718	605	633	6.12	6.263	5.311	20.563	17.165	13.485	5.898	17.071	1.53325	5.20E-27	7.30E-25	--	Putative uncharacterized protein [Source:UniProtKB/TrEMBL;Acc:G4N934]	-	-	-	-	GO:0005575//cellular_component;GO:0016020//membrane;GO:0016021//integral component of membrane	GO:0003674//molecular_function	-
MGG_09246	4491	3178	2875	9307	7191	9569	68.277	70.572	44.113	207.911	159.142	159.006	60.9873	175.353	1.52368	4.14E-26	5.26E-24	CPC735_066880	Protease [Source:UniProtKB/TrEMBL;Acc:G4MQ68]	-	-	-	-	GO:0005575//cellular_component	GO:0004252//serine-type endopeptidase activity;GO:0008233//peptidase activity;GO:0008236//serine-type peptidase activity;GO:0016787//hydrolase activity	GO:0006508//proteolysis
MGG_05863	32	11	14	49	38	46	1.256	0.63	0.554	2.825	2.171	1.973	0.813333	2.323	1.51407	1.80E-05	0.000206861	acpA	Putative uncharacterized protein [Source:UniProtKB/TrEMBL;Acc:G4N3R1]	-	-	-	-	GO:0016020//membrane;GO:0016021//integral component of membrane	GO:0003674//molecular_function	GO:0008150//biological_process
MGG_06891	11	7	3	12	24	15	0.385	0.358	0.106	0.617	1.222	0.574	0.283	0.804333	1.50699	0.00607736	0.029797	--	Putative uncharacterized protein [Source:UniProtKB/TrEMBL;Acc:G4MMY5]	-	-	-	-	-	-	-
MGG_03212	33461	28005	60569	74864	89708	130912	1121.78	1371.36	2049.36	3687.89	4377.9	4796.95	1514.16	4287.58	1.50164	5.60E-20	4.36E-18	asaB	Putative uncharacterized protein [Source:UniProtKB/TrEMBL;Acc:G4NAA3]	-	-	-	-	GO:0005575//cellular_component	GO:0003674//molecular_function	GO:0043581//mycelium development
MGG_05457	9303	4732	5184	24104	8726	11529	82.889	61.583	46.616	315.572	113.176	112.274	63.696	180.341	1.50145	0.0023351	0.0135424	SAT17	Putative uncharacterized protein [Source:UniProtKB/TrEMBL;Acc:G4MLT2]	-	-	-	-	GO:0005575//cellular_component	GO:0016491//oxidoreductase activity	GO:0055114//oxidation-reduction process
MGG_00270	1258	812	1152	2257	2631	2787	39.052	36.84	36.09	102.981	118.945	94.576	37.3273	105.501	1.49895	1.35E-64	9.12E-62	SPBC1773.06c	Zinc-containing alcohol dehydrogenase [Source:UniProtKB/TrEMBL;Acc:G4NDA7]	-	-	-	-	GO:0005575//cellular_component	GO:0000166//nucleotide binding;GO:0008270//zinc ion binding;GO:0016491//oxidoreductase activity	GO:0008150//biological_process;GO:0043581//mycelium development;GO:0055114//oxidation-reduction process
MGG_08519	656	776	1847	1249	2928	3864	25.644	44.309	72.87	71.743	166.617	165.096	47.6077	134.485	1.49818	0.00117162	0.00766729	sirO	Aflatoxin B1 aldehyde reductase member 3 [Source:UniProtKB/TrEMBL;Acc:G4NAQ9]	-	-	-	-	GO:0005575//cellular_component	GO:0003674//molecular_function;GO:0016491//oxidoreductase activity	GO:0008150//biological_process;GO:0055114//oxidation-reduction process
MGG_02531	373	335	367	1139	750	648	4.418	5.796	4.387	19.825	12.932	8.389	4.867	13.7153	1.49469	4.64E-13	1.87E-11	prtP	Minor extracellular protease vpr [Source:UniProtKB/TrEMBL;Acc:G5EHB5]	-	-	-	-	GO:0005575//cellular_component	GO:0004252//serine-type endopeptidase activity;GO:0008233//peptidase activity;GO:0008236//serine-type peptidase activity;GO:0016787//hydrolase activity	GO:0006508//proteolysis
MGG_15108	10	5	6	20	16	12	0.239	0.174	0.145	0.701	0.556	0.313	0.186	0.523333	1.49243	0.00501179	0.0254139	nodX	Putative uncharacterized protein [Source:UniProtKB/TrEMBL;Acc:G4MXV3]	-	-	-	-	-	GO:0003824//catalytic activity;GO:0008410//CoA-transferase activity	GO:0008152//metabolic process
MSTRG.8392	23	9	29	35	48	57	0.683	0.39	0.869	1.528	2.075	1.85	0.647333	1.81767	1.48951	8.43E-06	0.000104572	--	hypothetical protein OOW_P131scaffold00345g92 [Pyricularia oryzae P131]	-	-	-	-	-	-	-
MGG_12275	6833	3914	4954	13058	11406	12335	146.397	122.486	107.121	411.087	355.729	288.853	125.335	351.89	1.48934	2.74E-35	5.81E-33	--	Putative uncharacterized protein [Source:UniProtKB/TrEMBL;Acc:G4MY98]	-	-	-	-	-	GO:0016491//oxidoreductase activity	GO:0055114//oxidation-reduction process
MGG_11605	3387	2064	2243	6851	5318	5934	50.862	45.272	33.994	151.171	116.249	97.396	43.376	121.605	1.48724	2.93E-25	3.55E-23	--	Putative uncharacterized protein [Source:UniProtKB/TrEMBL;Acc:G4ND14]	-	-	-	-	-	-	-
MGG_16812	2317	1112	2352	4622	3307	5566	37.207	26.083	38.119	109.061	77.304	97.692	33.803	94.6857	1.48599	2.20E-25	2.73E-23	OXR2	Putative uncharacterized protein [Source:UniProtKB/TrEMBL;Acc:G4N287]	-	-	-	-	GO:0005575//cellular_component	GO:0003674//molecular_function;GO:0003824//catalytic activity;GO:0008762//UDP-N-acetylmuramate dehydrogenase activity;GO:0016491//oxidoreductase activity;GO:0016614//oxidoreductase activity, acting on CH-OH group of donors;GO:0050660//flavin adenine dinucleotide binding;GO:0071949//FAD binding	GO:0008150//biological_process;GO:0055114//oxidation-reduction process
MGG_08300	9152	6759	8153	21541	15290	20237	407.457	439.534	366.336	1409.18	990.917	984.752	404.442	1128.28	1.48012	3.74E-32	7.35E-30	--	Putative uncharacterized protein [Source:UniProtKB/TrEMBL;Acc:G4MX74]	-	-	-	-	GO:0005575//cellular_component	GO:0003674//molecular_function	-
MGG_07901	166	79	88	295	188	296	10.835	7.507	5.768	28.24	17.843	21.08	8.03667	22.3877	1.47804	1.30E-12	4.81E-11	--	Putative uncharacterized protein [Source:UniProtKB/TrEMBL;Acc:G4N2D1]	-	-	-	-	GO:0005575//cellular_component	GO:0003674//molecular_function	GO:0052051//interaction with host via protein secreted by type II secretion system
MGG_02206	12	7	8	16	14	36	0.613	0.522	0.412	1.201	1.041	2.009	0.515667	1.417	1.45833	0.00159943	0.00988649	--	Putative uncharacterized protein [Source:UniProtKB/TrEMBL;Acc:G4MPK9]	-	-	-	-	-	-	-
MGG_04738	586	448	687	968	1229	1896	20.132	22.48	23.82	48.864	61.461	71.193	22.144	60.506	1.45016	2.19E-28	3.38E-26	Elen_1325	Short chain dehydrogenase/oxidoreductase [Source:UniProtKB/TrEMBL;Acc:G4MQV9]	-	-	-	-	GO:0005575//cellular_component	GO:0000166//nucleotide binding;GO:0016491//oxidoreductase activity	GO:0008152//metabolic process;GO:0055114//oxidation-reduction process
MGG_15428	62	42	49	141	90	122	1.543	1.527	1.231	5.158	3.261	3.319	1.43367	3.91267	1.44844	2.53E-10	7.29E-09	pnbA	Para-nitrobenzyl esterase [Source:UniProtKB/TrEMBL;Acc:G4NIL3]	-	-	-	-	-	-	-
MGG_04569	16868	12953	32820	37492	47245	58235	389.429	436.796	764.715	1271.86	1587.76	1469.48	530.313	1443.03	1.44419	7.47E-07	1.19E-05	SPBC23G7.10c	NADPH dehydrogenase [Source:UniProtKB/TrEMBL;Acc:G4MST7]	-	-	-	-	GO:0005575//cellular_component	GO:0003824//catalytic activity;GO:0010181//FMN binding;GO:0016491//oxidoreductase activity	GO:0043581//mycelium development;GO:0055114//oxidation-reduction process
MGG_03329	29605	18590	30661	53328	60349	66061	1044.62	958.109	1091.88	2764.92	3099.74	2547.72	1031.53	2804.13	1.44276	1.47E-67	1.22E-64	hsp30	Small heat shock protein [Source:UniProtKB/TrEMBL;Acc:G4N963]	-	-	-	-	GO:0005575//cellular_component	GO:0003674//molecular_function	GO:0006950//response to stress;GO:0043581//mycelium development
MGG_07020	35	17	38	59	64	78	0.614	0.436	0.673	1.521	1.635	1.496	0.574333	1.55067	1.43293	4.31E-08	8.97E-07	--	Putative uncharacterized protein [Source:UniProtKB/TrEMBL;Acc:G4MZN0]	-	-	-	-	GO:0005575//cellular_component	GO:0003674//molecular_function	GO:0008150//biological_process
MGG_04736	7920	6670	10819	16815	18525	22729	361.886	445.16	498.919	1128.96	1232.16	1135.12	435.322	1165.42	1.42069	2.53E-38	6.67E-36	swnR	Putative uncharacterized protein [Source:UniProtKB/TrEMBL;Acc:G4MQW1]	-	-	-	-	GO:0005575//cellular_component	GO:0000166//nucleotide binding	GO:0043581//mycelium development
MGG_08348	30	7	17	44	34	36	2.108	0.719	1.206	4.543	3.478	2.765	1.34433	3.59533	1.41923	0.000205073	0.00173342	--	Putative uncharacterized protein [Source:UniProtKB/TrEMBL;Acc:G4MWE7]	-	-	-	-	GO:0005575//cellular_component	GO:0003674//molecular_function	GO:0008150//biological_process
MGG_17654	52	25	24	73	76	76	1.712	1.204	0.78	3.519	3.63	2.732	1.232	3.29367	1.41869	1.95E-07	3.53E-06	--	Putative uncharacterized protein [Source:UniProtKB/TrEMBL;Acc:G4NFE3]	-	-	-	-	-	GO:0003676//nucleic acid binding;GO:0008270//zinc ion binding;GO:0046872//metal ion binding	-
MGG_00940	297	256	740	436	855	1726	6.446	8.116	16.209	13.905	27.013	40.945	10.257	27.2877	1.41164	0.0057098	0.0283029	sed2	Tripeptidyl-peptidase 1 [Source:UniProtKB/TrEMBL;Acc:G4NDD7]	-	-	-	-	GO:0005575//cellular_component	GO:0004252//serine-type endopeptidase activity;GO:0008233//peptidase activity;GO:0008236//serine-type peptidase activity;GO:0016787//hydrolase activity;GO:0046872//metal ion binding	GO:0006508//proteolysis;GO:0008150//biological_process
MGG_16251	893	495	881	1199	1440	2547	10.672	8.64	10.626	21.054	25.05	33.269	9.97933	26.4577	1.40667	6.88E-23	6.95E-21	--	Putative uncharacterized protein [Source:UniProtKB/TrEMBL;Acc:G4MPU3]	-	-	-	-	GO:0005575//cellular_component	GO:0003674//molecular_function	GO:0043581//mycelium development
MGG_02096	193	195	554	338	876	888	2.37	3.497	6.865	6.098	15.657	11.917	4.244	11.224	1.40309	0.00426185	0.0223123	xylS	Glycoside hydrolase [Source:UniProtKB/TrEMBL;Acc:G4MNN7]	-	-	-	-	-	GO:0004553//hydrolase activity, hydrolyzing O-glycosyl compounds;GO:0016787//hydrolase activity;GO:0016798//hydrolase activity, acting on glycosyl bonds	GO:0005975//carbohydrate metabolic process;GO:0008152//metabolic process
MGG_04236	8715	6525	15736	19167	21205	28414	362.806	396.764	661.147	1172.46	1285.02	1292.87	473.572	1250.12	1.4004	4.28E-18	2.87E-16	trx1	Thioredoxin [Source:UniProtKB/TrEMBL;Acc:G4NFB7]	-	-	-	-	GO:0005623//cell	GO:0009055//electron carrier activity;GO:0015035//protein disulfide oxidoreductase activity	GO:0006662//glycerol ether metabolic process;GO:0045454//cell redox homeostasis;GO:0055114//oxidation-reduction process
MGG_04036	261	160	233	518	427	497	12.085	10.821	10.888	35.242	28.78	25.152	11.2647	29.7247	1.39986	6.78E-25	7.97E-23	PRMT3	Methyltransferase domain-containing protein [Source:UniProtKB/TrEMBL;Acc:G4NGT0]	-	-	-	-	-	GO:0008168//methyltransferase activity;GO:0016740//transferase activity	GO:0008152//metabolic process;GO:0032259//methylation
MGG_15874	17	13	14	53	26	15	1.342	1.499	1.115	6.146	2.987	1.294	1.31867	3.47567	1.39821	0.00254326	0.0145247	--	Putative uncharacterized protein [Source:UniProtKB/TrEMBL;Acc:G4MTN8]	-	-	-	-	GO:0016020//membrane;GO:0016021//integral component of membrane	-	-
MGG_00319	32	15	14	41	46	47	0.653	0.447	0.288	1.23	1.367	1.049	0.462667	1.21533	1.39331	2.20E-05	0.000247072	egl2	Endoglucanase VIII [Source:UniProtKB/TrEMBL;Acc:G4NCZ5]	Metabolism;Metabolism	Global and overview maps;Carbohydrate metabolism	ko01100//Metabolic pathways;ko00500//Starch and sucrose metabolism	K01179;K01179	GO:0005575//cellular_component	GO:0003824//catalytic activity;GO:0004553//hydrolase activity, hydrolyzing O-glycosyl compounds;GO:0016787//hydrolase activity;GO:0016798//hydrolase activity, acting on glycosyl bonds;GO:0043169//cation binding	GO:0005975//carbohydrate metabolic process;GO:0008152//metabolic process
MGG_04173	106	52	117	187	146	275	2.52	1.806	2.807	6.532	5.052	7.145	2.37767	6.243	1.39269	7.59E-13	2.91E-11	cnsH	Putative uncharacterized protein [Source:UniProtKB/TrEMBL;Acc:G4NFA3]	-	-	-	-	GO:0005575//cellular_component	GO:0003674//molecular_function	GO:0008150//biological_process
MGG_04962	732	537	1605	1264	2249	2835	15.912	17.051	35.212	40.374	71.166	67.358	22.725	59.6327	1.39182	0.000414693	0.00315721	--	Putative uncharacterized protein [Source:UniProtKB/TrEMBL;Acc:G4N3H6]	-	-	-	-	GO:0005575//cellular_component	GO:0004733//pyridoxamine-phosphate oxidase activity;GO:0010181//FMN binding;GO:0016491//oxidoreductase activity;GO:0048037//cofactor binding	GO:0042823//pyridoxal phosphate biosynthetic process;GO:0055114//oxidation-reduction process
MGG_04393	821	567	914	1205	1695	2266	36.907	37.23	41.467	79.595	110.916	111.336	38.5347	100.616	1.38463	6.32E-30	1.02E-27	--	Putative uncharacterized protein [Source:UniProtKB/TrEMBL;Acc:G4MKM8]	-	-	-	-	GO:0005575//cellular_component	GO:0003674//molecular_function	GO:0008150//biological_process
MGG_04394	75	36	82	113	144	158	2.713	1.902	2.994	6.006	7.583	6.247	2.53633	6.612	1.38234	5.33E-12	1.88E-10	--	Putative uncharacterized protein [Source:UniProtKB/TrEMBL;Acc:G4MKM7]	-	-	-	-	GO:0005575//cellular_component	GO:0003674//molecular_function	GO:0008150//biological_process
MGG_12722	202	249	111	513	370	429	3.854	6.94	2.138	14.383	10.277	8.947	4.31067	11.2023	1.37782	0.00126369	0.00817087	--	Putative uncharacterized protein [Source:UniProtKB/TrEMBL;Acc:G4N968]	-	-	-	-	-	-	-
MSTRG.6399	41	35	59	76	96	127	1.467	1.86	2.157	4.042	5.069	5.038	1.828	4.71633	1.3674	1.14E-09	3.04E-08	--	transposase, partial [Pyricularia grisea]	-	-	-	-	-	-	GO:0008152//metabolic process
MGG_07653	123	53	101	176	179	238	3.277	2.063	2.716	6.891	6.943	6.931	2.68533	6.92167	1.36602	1.30E-15	6.66E-14	faeC	Glycosyl hydrolase family 62 protein [Source:UniProtKB/TrEMBL;Acc:G4N321]	-	-	-	-	-	GO:0016787//hydrolase activity;GO:0030600//feruloyl esterase activity	-
MGG_02070	84	63	101	121	193	235	0.886	0.969	1.072	1.876	2.959	2.697	0.975667	2.51067	1.36361	6.72E-13	2.61E-11	--	Putative uncharacterized protein [Source:UniProtKB/TrEMBL;Acc:G4MN99]	-	-	-	-	GO:0005575//cellular_component	GO:0003674//molecular_function	GO:0008150//biological_process
MGG_03326	4597	2226	2332	7651	5535	6208	473	334.546	242.165	1156.75	829.026	698.158	349.904	894.645	1.35436	1.31E-06	1.98E-05	--	Putative uncharacterized protein [Source:UniProtKB/TrEMBL;Acc:G4N966]	-	-	-	-	GO:0005575//cellular_component	GO:0003674//molecular_function	GO:0008150//biological_process
MGG_14956	134	93	174	209	245	430	2.381	2.414	3.12	5.457	6.349	8.352	2.63833	6.71933	1.34869	3.74E-14	1.66E-12	cbr1	Putative uncharacterized protein [Source:UniProtKB/TrEMBL;Acc:G4NI87]	Metabolism	Carbohydrate metabolism	ko00520//Amino sugar and nucleotide sugar metabolism	K00326	GO:0005575//cellular_component;GO:0016020//membrane;GO:0016021//integral component of membrane	GO:0016491//oxidoreductase activity;GO:0020037//heme binding;GO:0046872//metal ion binding	GO:0055114//oxidation-reduction process
MGG_02400	2724	2211	4073	4658	6224	8859	76.389	90.564	115.275	191.936	254.072	271.533	94.076	239.18	1.3462	3.97E-21	3.54E-19	PRN2	Pirin [Source:UniProtKB/TrEMBL;Acc:G4MRE2]	-	-	-	-	-	-	-
MGG_15485	60	33	59	99	103	118	2.766	2.222	2.745	6.706	6.912	5.945	2.57767	6.521	1.33903	4.43E-11	1.42E-09	--	TKL protein kinase [Source:UniProtKB/TrEMBL;Acc:G4MXY2]	-	-	-	-	-	GO:0004672//protein kinase activity;GO:0005524//ATP binding;GO:0016301//kinase activity;GO:0016772//transferase activity, transferring phosphorus-containing groups	GO:0006468//protein phosphorylation;GO:0016310//phosphorylation
MGG_08523	121	79	69	176	165	251	2.524	2.407	1.452	5.394	5.009	5.722	2.12767	5.375	1.33699	5.91E-13	2.35E-11	abr2	Laccase-1 [Source:UniProtKB/TrEMBL;Acc:G4N5T0]	-	-	-	-	GO:0005575//cellular_component	GO:0005507//copper ion binding;GO:0016491//oxidoreductase activity;GO:0046872//metal ion binding	GO:0008150//biological_process;GO:0055114//oxidation-reduction process
MGG_05632	41	27	77	64	104	140	1.722	1.657	3.265	3.95	6.36	6.428	2.21467	5.57933	1.333	1.27E-06	1.93E-05	--	Putative uncharacterized protein [Source:UniProtKB/TrEMBL;Acc:G4MNK2]	-	-	-	-	GO:0005575//cellular_component	GO:0003674//molecular_function	GO:0008150//biological_process
MGG_03213	39	10	21	26	52	67	0.724	0.271	0.393	0.709	1.405	1.359	0.462667	1.15767	1.32317	0.000248049	0.0020331	--	Putative uncharacterized protein [Source:UniProtKB/TrEMBL;Acc:G4N9Z5]	-	-	-	-	-	-	-
MGG_00310	145	99	142	278	239	298	2.974	2.965	2.939	8.377	7.135	6.68	2.95933	7.39733	1.32173	2.63E-20	2.10E-18	--	Putative uncharacterized protein [Source:UniProtKB/TrEMBL;Acc:G4ND06]	-	-	-	-	-	-	-
MGG_08350	26	10	15	48	36	15	1.952	1.097	1.137	5.296	3.935	1.231	1.39533	3.48733	1.32151	0.00331383	0.0180938	--	Putative uncharacterized protein [Source:UniProtKB/TrEMBL;Acc:G4MWE5]	-	-	-	-	GO:0005575//cellular_component	GO:0003674//molecular_function	GO:0008150//biological_process
MGG_01708	2218	1487	2836	3196	4733	5912	47.83	46.849	61.736	101.288	148.613	139.375	52.1383	129.759	1.31541	2.78E-23	2.92E-21	ZFAND1	AN1-type zinc finger protein 1 [Source:UniProtKB/TrEMBL;Acc:G4MUW6]	-	-	-	-	GO:0005575//cellular_component	GO:0008270//zinc ion binding;GO:0046872//metal ion binding	GO:0008150//biological_process
MGG_00992	8817	5509	5272	17503	11258	11931	195.957	178.837	118.253	571.594	364.221	289.823	164.349	408.546	1.31374	7.69E-06	9.64E-05	--	Putative uncharacterized protein [Source:UniProtKB/TrEMBL;Acc:G4ND28]	-	-	-	-	GO:0005575//cellular_component	GO:0003674//molecular_function	GO:0008150//biological_process
MGG_09817	1465	923	928	2639	1795	2580	20.397	18.771	13.04	53.989	36.38	39.262	17.4027	43.2103	1.31207	1.71E-18	1.21E-16	prtP	Minor extracellular protease vpr [Source:UniProtKB/TrEMBL;Acc:G4NIJ7]	-	-	-	-	GO:0005575//cellular_component	GO:0003674//molecular_function;GO:0004252//serine-type endopeptidase activity;GO:0008233//peptidase activity;GO:0008236//serine-type peptidase activity;GO:0016787//hydrolase activity	GO:0006508//proteolysis;GO:0008150//biological_process
MGG_03671	166	63	95	285	193	158	6.601	3.659	3.812	16.652	11.171	6.867	4.69067	11.5633	1.30169	2.92E-07	5.08E-06	--	Putative uncharacterized protein [Source:UniProtKB/TrEMBL;Acc:G4N6S9]	-	-	-	-	GO:0005575//cellular_component	GO:0003674//molecular_function	GO:0008150//biological_process
MGG_03439	1986	1096	1666	3551	2783	3391	62.226	50.158	52.682	163.484	126.931	116.127	55.022	135.514	1.30036	1.67E-28	2.61E-26	surE	Acid phosphatase [Source:UniProtKB/TrEMBL;Acc:G4N8C6]	-	-	-	-	GO:0005575//cellular_component	GO:0016787//hydrolase activity	GO:0008150//biological_process
MGG_01410	3601	2984	7435	6187	10437	12553	92.288	111.703	192.308	232.989	389.368	351.628	132.1	324.662	1.29731	0.000100899	0.000937126	gto2	Glutathione S-transferase Gst3 [Source:UniProtKB/TrEMBL;Acc:G4MZI9]	-	-	-	-	-	GO:0004364//glutathione transferase activity;GO:0005515//protein binding;GO:0016740//transferase activity	GO:0031505//fungal-type cell wall organization
MGG_02210	567	361	715	1544	674	1101	13.215	12.289	16.818	52.876	22.866	28.046	14.1073	34.596	1.29416	0.000106637	0.000982828	CPO	Vanadium chloroperoxidase [Source:UniProtKB/TrEMBL;Acc:G4MPL3]	-	-	-	-	GO:0005575//cellular_component;GO:0016020//membrane	GO:0003824//catalytic activity;GO:0004601//peroxidase activity	GO:0008150//biological_process;GO:0055114//oxidation-reduction process;GO:0098869//cellular oxidant detoxification
MGG_16925	121	84	144	228	253	223	3.164	3.252	3.853	8.881	9.732	6.461	3.423	8.358	1.2879	2.84E-14	1.30E-12	--	Putative uncharacterized protein [Source:UniProtKB/TrEMBL;Acc:G4N101]	-	-	-	-	GO:0005575//cellular_component	GO:0003674//molecular_function	GO:0008150//biological_process
MGG_08941	39	7	28	38	35	75	2.034	0.533	1.474	2.912	2.657	4.275	1.347	3.28133	1.28453	0.00043232	0.00326384	--	Putative uncharacterized protein [Source:UniProtKB/TrEMBL;Acc:G4MW15]	-	-	-	-	GO:0005575//cellular_component	GO:0003674//molecular_function	GO:0008150//biological_process
MGG_07214	34	15	16	54	38	37	1.027	0.662	0.488	2.396	1.67	1.221	0.725667	1.76233	1.28011	0.000220422	0.0018373	--	Putative uncharacterized protein [Source:UniProtKB/TrEMBL;Acc:G4MU20]	-	-	-	-	GO:0005575//cellular_component;GO:0016020//membrane;GO:0016021//integral component of membrane	GO:0003674//molecular_function	GO:0008150//biological_process;GO:0009103//lipopolysaccharide biosynthetic process
MGG_02666	70	28	36	90	68	114	3.818	2.231	1.982	7.213	5.399	6.796	2.677	6.46933	1.273	3.97E-07	6.69E-06	--	Putative uncharacterized protein [Source:UniProtKB/TrEMBL;Acc:G4NJF0]	-	-	-	-	-	-	GO:0043581//mycelium development
MGG_02851	25052	16477	18340	41828	35815	45327	560.365	538.333	414.023	1374.77	1166.16	1108.16	504.24	1216.36	1.27039	1.39E-32	2.78E-30	CLU5d	Putative uncharacterized protein [Source:UniProtKB/TrEMBL;Acc:G4NLT9]	-	-	-	-	GO:0005575//cellular_component	GO:0003674//molecular_function	GO:0008150//biological_process
MGG_00272	1554	1130	1066	2649	2138	3029	50.553	53.693	34.998	126.622	101.243	107.698	46.4147	111.854	1.26897	1.60E-22	1.57E-20	ustYa	Putative uncharacterized protein [Source:UniProtKB/TrEMBL;Acc:G4NDA4]	-	-	-	-	GO:0005575//cellular_component	GO:0003674//molecular_function	GO:0043386//mycotoxin biosynthetic process;GO:0043581//mycelium development
MGG_03348	1494	917	1302	2507	1710	3493	20.26	18.163	17.819	49.954	33.755	51.772	18.7473	45.1603	1.26837	3.99E-21	3.54E-19	pho-4	Phosphate-repressible phosphate permease [Source:UniProtKB/TrEMBL;Acc:G4N8Z1]	-	-	-	-	GO:0016020//membrane;GO:0016021//integral component of membrane	GO:0005315//inorganic phosphate transmembrane transporter activity	GO:0006817//phosphate ion transport;GO:0055085//transmembrane transport
MGG_07973	657	465	585	947	1181	1399	34.309	35.468	30.831	72.665	89.774	79.849	33.536	80.7627	1.26798	2.07E-39	5.89E-37	--	Surface protein 1 [Source:UniProtKB/TrEMBL;Acc:G4N2W4]	-	-	-	-	GO:0005575//cellular_component	GO:0003674//molecular_function	GO:0008150//biological_process
MSTRG.9639	20	6	10	19	21	32	1.159	0.508	0.585	1.618	1.772	2.027	0.750667	1.80567	1.26629	0.00269196	0.0151814	--	-	-	-	-	-	-	-	-
MGG_04737	31	19	34	46	58	65	1.534	1.373	1.698	3.345	4.179	3.516	1.535	3.68	1.26147	1.99E-06	2.91E-05	--	Putative uncharacterized protein [Source:UniProtKB/TrEMBL;Acc:G4MQW0]	-	-	-	-	GO:0005575//cellular_component	GO:0003674//molecular_function	GO:0008150//biological_process
MSTRG.4263	74	59	105	128	149	213	3.453	4.021	4.945	8.777	10.121	10.864	4.13967	9.92067	1.26092	8.00E-12	2.76E-10	--	-	-	-	-	-	-	-	-
MGG_05638	45288	24893	44444	85294	59888	81062	987.045	792.455	977.605	2731.54	1900.02	1931.02	919.035	2187.52	1.25111	2.65E-23	2.81E-21	--	Putative uncharacterized protein [Source:UniProtKB/TrEMBL;Acc:G4MNK9]	-	-	-	-	GO:0005575//cellular_component	GO:0003674//molecular_function	GO:0008150//biological_process
MGG_12484	21	10	13	36	17	35	0.557	0.387	0.348	1.402	0.656	1.014	0.430667	1.024	1.24957	0.00137528	0.0087357	--	Putative uncharacterized protein [Source:UniProtKB/TrEMBL;Acc:G4MXA4]	-	-	-	-	-	-	-
MGG_16198	33	13	27	43	49	48	0.398	0.229	0.328	0.761	0.859	0.632	0.318333	0.750667	1.23763	3.54E-05	0.000379741	--	Putative uncharacterized protein [Source:UniProtKB/TrEMBL;Acc:G4MMK9]	-	-	-	-	-	-	-
MGG_02071	15	13	21	36	32	34	0.303	0.368	0.435	0.989	0.877	0.739	0.368667	0.868333	1.23593	0.000151334	0.00133775	CRY1	Cryptochrome-1 [Source:UniProtKB/TrEMBL;Acc:G4MNA0]	-	-	-	-	GO:0005575//cellular_component	GO:0003913//DNA photolyase activity	GO:0006281//DNA repair
MGG_02129	35	14	25	48	44	49	0.548	0.32	0.395	1.105	1.003	0.839	0.421	0.982333	1.22239	3.83E-05	0.000405551	alcR	Putative uncharacterized protein [Source:UniProtKB/TrEMBL;Acc:G4MNS7]	-	-	-	-	GO:0005634//nucleus	GO:0003700//transcription factor activity, sequence-specific DNA binding;GO:0008270//zinc ion binding	GO:0006355//regulation of transcription, DNA-templated
MGG_03823	511	329	488	825	842	937	13.056	12.278	12.584	30.973	31.316	26.166	12.6393	29.485	1.22206	3.35E-36	7.55E-34	nadA	NADH oxidase [Source:UniProtKB/TrEMBL;Acc:G4NHJ3]	-	-	-	-	GO:0005575//cellular_component	GO:0003824//catalytic activity;GO:0010181//FMN binding;GO:0016491//oxidoreductase activity	GO:0043581//mycelium development;GO:0055114//oxidation-reduction process
MGG_14943	170	129	326	395	308	515	0.594	0.659	1.15	2.029	1.568	1.968	0.801	1.855	1.21155	8.66E-10	2.35E-08	ccsA	Lovastatin nonaketide synthase [Source:UniProtKB/TrEMBL;Acc:G4NHJ8]	-	-	-	-	-	GO:0000166//nucleotide binding;GO:0003824//catalytic activity;GO:0008168//methyltransferase activity;GO:0016491//oxidoreductase activity;GO:0016740//transferase activity;GO:0016874//ligase activity;GO:0031177//phosphopantetheine binding;GO:0048037//cofactor binding	GO:0008152//metabolic process;GO:0009058//biosynthetic process;GO:0032259//methylation;GO:0055114//oxidation-reduction process
MGG_07949	6726	3148	3377	11167	7070	6771	124.129	84.859	62.899	302.823	189.933	136.58	90.629	209.779	1.21082	0.000504233	0.00374915	--	Putative uncharacterized protein [Source:UniProtKB/TrEMBL;Acc:G4N2T5]	-	-	-	-	GO:0005575//cellular_component;GO:0016020//membrane;GO:0016021//integral component of membrane	GO:0003674//molecular_function;GO:0003824//catalytic activity;GO:0030246//carbohydrate binding	GO:0008150//biological_process;GO:0016052//carbohydrate catabolic process
MSTRG.8655	100	53	134	189	150	215	1.758	1.361	2.366	4.835	3.815	4.028	1.82833	4.226	1.20876	2.76E-10	7.89E-09	--	hypothetical protein PspLS_03604 [Pyricularia sp. CBS 133598]	-	-	-	-	-	-	-
MGG_11644	195	84	103	260	234	229	11.101	6.985	5.918	21.749	19.391	14.249	8.00133	18.463	1.20632	9.87E-10	2.67E-08	--	Putative uncharacterized protein [Source:UniProtKB/TrEMBL;Acc:G4NDW1]	-	-	-	-	GO:0016020//membrane;GO:0016021//integral component of membrane	-	-
MGG_09728	882	528	791	1357	1256	1658	19.641	17.172	17.772	44.41	40.719	40.354	18.195	41.8277	1.20092	1.56E-42	5.64E-40	LAC12	Lactose permease [Source:UniProtKB/TrEMBL;Acc:G4NAG6]	-	-	-	-	GO:0016020//membrane;GO:0016021//integral component of membrane	GO:0022857//transmembrane transporter activity;GO:0022891//substrate-specific transmembrane transporter activity	GO:0006810//transport;GO:0055085//transmembrane transport
MGG_09225	187	89	161	324	203	299	6.224	4.327	5.408	15.846	9.836	10.877	5.31967	12.1863	1.19586	3.53E-11	1.14E-09	acpA	Putative uncharacterized protein [Source:UniProtKB/TrEMBL;Acc:G4MPT6]	-	-	-	-	GO:0016020//membrane;GO:0016021//integral component of membrane	-	-
MGG_09945	532	298	645	763	739	1366	9.672	7.914	11.835	20.384	19.558	27.145	9.807	22.3623	1.18919	1.24E-15	6.41E-14	FUM2	Averantin oxidoreductase [Source:UniProtKB/TrEMBL;Acc:G4MRL4]	-	-	-	-	-	GO:0004497//monooxygenase activity;GO:0005506//iron ion binding;GO:0009055//electron carrier activity;GO:0016491//oxidoreductase activity;GO:0016705//oxidoreductase activity, acting on paired donors, with incorporation or reduction of molecular oxygen;GO:0020037//heme binding;GO:0046872//metal ion binding	GO:0055114//oxidation-reduction process
MGG_09729	137	115	158	232	244	328	12.687	15.555	14.767	31.568	32.891	33.198	14.3363	32.5523	1.18308	6.71E-18	4.34E-16	--	Putative uncharacterized protein [Source:UniProtKB/TrEMBL;Acc:G4NAG5]	-	-	-	-	GO:0005575//cellular_component;GO:0016020//membrane;GO:0016021//integral component of membrane	GO:0003674//molecular_function	GO:0008150//biological_process
MGG_10869	7	9	8	15	16	17	0.19	0.356	0.219	0.597	0.631	0.503	0.255	0.577	1.17807	0.0112539	0.048844	alnE	Putative uncharacterized protein [Source:UniProtKB/TrEMBL;Acc:G4MXY7]	-	-	-	-	GO:0016020//membrane;GO:0016021//integral component of membrane	-	GO:0055085//transmembrane transport
MGG_01124	1143	741	1409	1709	1924	2677	37.154	35.182	46.223	81.626	91.038	95.103	39.5197	89.2557	1.17537	9.84E-27	1.30E-24	vti1	Vesicle transport V-SNARE protein vti1 [Source:UniProtKB/TrEMBL;Acc:G4NC77]	Cellular Processes;Genetic Information Processing	Transport and catabolism;Folding, sorting and degradation	ko04138//Autophagy - yeast;ko04130//SNARE interactions in vesicular transport	K08493;K08493	GO:0005622//intracellular;GO:0016020//membrane;GO:0016021//integral component of membrane	GO:0003674//molecular_function	GO:0006886//intracellular protein transport;GO:0016192//vesicle-mediated transport
MGG_03529	356	205	405	343	688	821	6.073	5.108	6.972	8.597	17.083	15.307	6.051	13.6623	1.17496	6.81E-11	2.12E-09	SPBC3B8.06	Integral membrane protein [Source:UniProtKB/TrEMBL;Acc:G4N7R5]	-	-	-	-	GO:0005783//endoplasmic reticulum;GO:0016020//membrane;GO:0016021//integral component of membrane	GO:0003674//molecular_function	GO:0008150//biological_process
MSTRG.3537	29	18	26	62	38	33	0.961	0.872	0.87	3.02	1.834	1.196	0.901	2.01667	1.16237	0.000510735	0.00379228	--	-	-	-	-	-	-	-	-
MGG_05114	11	11	10	28	9	26	0.248	0.362	0.227	0.926	0.295	0.64	0.279	0.620333	1.15278	0.0110816	0.0483856	--	Putative uncharacterized protein [Source:UniProtKB/TrEMBL;Acc:G4N4G6]	-	-	-	-	GO:0005575//cellular_component	-	GO:0008150//biological_process
MGG_05933	1885	1271	2203	3312	2933	3746	19.564	19.268	23.076	50.51	44.313	42.495	20.636	45.7727	1.14932	3.84E-31	7.04E-29	TGL4	Patatin family phospholipase [Source:UniProtKB/TrEMBL;Acc:G4N492]	Metabolism;Metabolism;Metabolism;Metabolism;Metabolism;Metabolism;Metabolism;Metabolism;Metabolism	Global and overview maps;Global and overview maps;Lipid metabolism;Lipid metabolism;Lipid metabolism;Lipid metabolism;Lipid metabolism;Lipid metabolism;Lipid metabolism	ko01100//Metabolic pathways;ko01110//Biosynthesis of secondary metabolites;ko00564//Glycerophospholipid metabolism;ko00561//Glycerolipid metabolism;ko00100//Steroid biosynthesis;ko00565//Ether lipid metabolism;ko00590//Arachidonic acid metabolism;ko00592//alpha-Linolenic acid metabolism;ko00591//Linoleic acid metabolism	K14674;K14674;K14674;K14674;K14674;K14674;K14674;K14674;K14674	GO:0016020//membrane	GO:0004806//triglyceride lipase activity;GO:0016787//hydrolase activity	GO:0006629//lipid metabolic process;GO:0008152//metabolic process;GO:0016042//lipid catabolic process
MSTRG.10839	19	5	20	12	30	38	0.859	0.33	0.912	0.797	1.974	1.877	0.700333	1.54933	1.14553	0.00913917	0.0417068	--	hypothetical protein PoMZ_12867, partial [Pyricularia oryzae]	-	-	-	-	-	-	-
MGG_17588	31	21	25	44	45	57	0.818	0.805	0.668	1.72	1.714	1.634	0.763667	1.68933	1.14544	1.91E-05	0.000218292	--	Putative uncharacterized protein [Source:UniProtKB/TrEMBL;Acc:G4NFZ0]	-	-	-	-	-	GO:0003676//nucleic acid binding;GO:0008270//zinc ion binding;GO:0046872//metal ion binding	-
MGG_01990	1477	790	1253	1937	2123	2451	40.924	31.972	35.038	78.86	85.626	74.225	35.978	79.5703	1.14512	3.90E-37	9.58E-35	--	IDI4 [Source:UniProtKB/TrEMBL;Acc:G4MMD3]	-	-	-	-	GO:0005634//nucleus	GO:0003677//DNA binding;GO:0003700//transcription factor activity, sequence-specific DNA binding;GO:0043565//sequence-specific DNA binding	GO:0006355//regulation of transcription, DNA-templated
MGG_05968	1224	1145	2331	1951	3094	3817	29.826	40.772	57.323	69.844	109.76	101.664	42.6403	93.756	1.13669	2.98E-05	0.000326481	--	Endoribonuclease L-PSP [Source:UniProtKB/TrEMBL;Acc:G4N4I7]	-	-	-	-	GO:0005575//cellular_component	GO:0003674//molecular_function	GO:0008150//biological_process
MGG_00154	587	363	542	638	883	1313	33.011	29.818	30.762	52.72	72.285	80.706	31.197	68.5703	1.13618	8.70E-19	6.23E-17	naa38	Putative uncharacterized protein [Source:UniProtKB/TrEMBL;Acc:G4NE60]	-	-	-	-	GO:0031417//NatC complex	-	-
MGG_07985	83	53	78	112	111	182	0.949	0.885	0.901	1.882	1.848	2.274	0.911667	2.00133	1.13438	1.80E-10	5.36E-09	--	Putative uncharacterized protein [Source:UniProtKB/TrEMBL;Acc:G4MX32]	-	-	-	-	-	GO:0003674//molecular_function	GO:0015969//guanosine tetraphosphate metabolic process
MGG_04159	130	49	88	214	95	169	1.981	1.091	1.353	4.791	2.107	2.815	1.475	3.23767	1.13424	6.50E-06	8.38E-05	VCX1	Calcium-proton exchanger [Source:UniProtKB/TrEMBL;Acc:G4NIP8]	-	-	-	-	GO:0005575//cellular_component;GO:0016020//membrane;GO:0016021//integral component of membrane	GO:0003674//molecular_function	GO:0009405//pathogenesis;GO:0043581//mycelium development;GO:0055085//transmembrane transport
MGG_01275	207	124	137	329	273	251	3.174	2.777	2.12	7.412	6.093	4.206	2.69033	5.90367	1.13383	3.47E-10	9.90E-09	--	Putative uncharacterized protein [Source:UniProtKB/TrEMBL;Acc:G4MY52]	-	-	-	-	GO:0005575//cellular_component	GO:0003674//molecular_function	-
MGG_01859	922	649	754	1495	1254	1597	12.923	13.287	10.666	30.791	25.586	24.466	12.292	26.9477	1.13244	4.02E-26	5.17E-24	--	Putative uncharacterized protein [Source:UniProtKB/TrEMBL;Acc:G4MWL8]	-	-	-	-	GO:0016020//membrane;GO:0016021//integral component of membrane	-	-
MGG_15528	463	245	491	672	727	766	9.153	7.074	9.796	19.52	20.92	16.551	8.67433	18.997	1.13095	2.35E-20	1.91E-18	YJR124C	Putative uncharacterized protein [Source:UniProtKB/TrEMBL;Acc:G4MYZ9]	-	-	-	-	GO:0016020//membrane;GO:0016021//integral component of membrane	-	GO:0043581//mycelium development;GO:0055085//transmembrane transport
MGG_06653	32987	19898	24772	53087	40935	48476	1053.35	928.078	798.341	2490.89	1902.79	1691.89	926.591	2028.52	1.13043	1.50E-21	1.37E-19	--	Putative uncharacterized protein [Source:UniProtKB/TrEMBL;Acc:G4MKQ7]	-	-	-	-	GO:0005575//cellular_component	-	GO:0043581//mycelium development
MGG_15239	76	35	50	95	90	108	2.196	1.477	1.458	4.034	3.786	3.411	1.71033	3.74367	1.13017	7.50E-08	1.47E-06	SPCC4F11.04c	Putative uncharacterized protein [Source:UniProtKB/TrEMBL;Acc:G4N421]	-	-	-	-	GO:0016020//membrane;GO:0016021//integral component of membrane	-	-
MGG_03545	993	669	654	1486	1187	1679	9.773	9.617	6.496	21.49	17.006	18.062	8.62867	18.8527	1.12756	3.98E-18	2.69E-16	--	Putative uncharacterized protein [Source:UniProtKB/TrEMBL;Acc:G4N7P8]	-	-	-	-	GO:0016020//membrane;GO:0016021//integral component of membrane	-	-
MGG_01989	24	12	17	23	31	45	0.601	0.439	0.429	0.846	1.129	1.231	0.489667	1.06867	1.12594	0.000773791	0.00542859	--	Putative uncharacterized protein [Source:UniProtKB/TrEMBL;Acc:G4MMD2]	-	-	-	-	GO:0005575//cellular_component	GO:0003674//molecular_function	GO:0008150//biological_process
MGG_01991	488	416	579	785	886	1118	10.188	12.686	12.2	24.082	26.926	25.512	11.6913	25.5067	1.12543	6.89E-27	9.31E-25	betB	Betaine aldehyde dehydrogenase [Source:UniProtKB/TrEMBL;Acc:G4MMD4]	-	-	-	-	GO:0005575//cellular_component	GO:0016491//oxidoreductase activity;GO:0016620//oxidoreductase activity, acting on the aldehyde or oxo group of donors, NAD or NADP as acceptor	GO:0008152//metabolic process;GO:0055114//oxidation-reduction process
MGG_01475	103	71	117	168	172	193	2.597	2.614	2.977	6.223	6.312	5.318	2.72933	5.951	1.12458	6.86E-13	2.66E-11	--	Putative uncharacterized protein [Source:UniProtKB/TrEMBL;Acc:G4MSL1]	Cellular Processes	Cell growth and death	ko04113//Meiosis - yeast	K12769	-	GO:0003677//DNA binding;GO:0003700//transcription factor activity, sequence-specific DNA binding	GO:0006355//regulation of transcription, DNA-templated
MGG_16532	58	83	64	89	143	174	1.917	4.018	2.143	4.335	6.946	6.325	2.69267	5.86867	1.124	2.73E-06	3.85E-05	--	Putative uncharacterized protein [Source:UniProtKB/TrEMBL;Acc:G4MKM9]	-	-	-	-	-	-	-
MGG_04243	2181	1486	3589	4013	3849	5331	72.482	72.144	120.37	195.927	186.174	193.636	88.332	191.912	1.11944	3.38E-14	1.52E-12	mxr1	Peptide methionine sulfoxide [Source:UniProtKB/TrEMBL;Acc:G4NFA9]	-	-	-	-	GO:0005575//cellular_component	GO:0008113//peptide-methionine (S)-S-oxide reductase activity;GO:0016671//oxidoreductase activity, acting on a sulfur group of donors, disulfide as acceptor	GO:0006979//response to oxidative stress;GO:0019538//protein metabolic process;GO:0030091//protein repair;GO:0043581//mycelium development;GO:0055114//oxidation-reduction process
MGG_04144	6789	7285	19037	12893	21853	26346	55.977	87.736	158.417	156.205	262.29	237.43	100.71	218.642	1.11836	0.00483332	0.0246593	sir1	Sulfite reductase [Source:UniProtKB/TrEMBL;Acc:G4NIR4]	Metabolism;Metabolism	Global and overview maps;Energy metabolism	ko01100//Metabolic pathways;ko00920//Sulfur metabolism	K00381;K00381	GO:0009337//sulfite reductase complex (NADPH)	GO:0003824//catalytic activity;GO:0004783//sulfite reductase (NADPH) activity;GO:0005506//iron ion binding;GO:0010181//FMN binding;GO:0016491//oxidoreductase activity;GO:0020037//heme binding;GO:0050661//NADP binding;GO:0051536//iron-sulfur cluster binding;GO:0051539//4 iron, 4 sulfur cluster binding	GO:0000103//sulfate assimilation;GO:0008152//metabolic process;GO:0008652//cellular amino acid biosynthetic process;GO:0031505//fungal-type cell wall organization;GO:0055114//oxidation-reduction process
MGG_13255	57	17	46	78	50	83	2.356	1.027	1.919	4.738	3.009	3.75	1.76733	3.83233	1.11665	5.93E-05	0.000589493	--	Putative uncharacterized protein [Source:UniProtKB/TrEMBL;Acc:G4N482]	-	-	-	-	GO:0016020//membrane;GO:0016021//integral component of membrane	-	-
MGG_14897	155	92	150	237	241	234	0.5	0.433	0.488	1.122	1.131	0.824	0.473667	1.02567	1.11462	1.46E-13	6.17E-12	apdA	Polyketide synthase [Source:UniProtKB/TrEMBL;Acc:G4NFB5]	-	-	-	-	-	GO:0000166//nucleotide binding;GO:0003824//catalytic activity;GO:0008168//methyltransferase activity;GO:0016491//oxidoreductase activity;GO:0016740//transferase activity;GO:0016874//ligase activity;GO:0031177//phosphopantetheine binding	GO:0008152//metabolic process;GO:0009058//biosynthetic process;GO:0032259//methylation;GO:0055114//oxidation-reduction process
MGG_10694	41	37	48	60	76	101	0.605	0.798	0.715	1.302	1.634	1.63	0.706	1.522	1.10823	5.89E-07	9.63E-06	lepB	Putative uncharacterized protein [Source:UniProtKB/TrEMBL;Acc:G4NIC4]	-	-	-	-	GO:0005634//nucleus	GO:0003677//DNA binding;GO:0008270//zinc ion binding	GO:0006351//transcription, DNA-templated
MGG_00703	8533	5013	4667	13175	9075	10756	366.961	314.89	202.559	832.537	568.105	505.573	294.803	635.405	1.10792	1.33E-05	0.000158288	--	MAS3 protein [Source:UniProtKB/TrEMBL;Acc:G4NEZ3]	-	-	-	-	GO:0005575//cellular_component	GO:0003674//molecular_function	GO:0043581//mycelium development
MGG_06539	67	33	59	89	73	127	2.74	1.971	2.435	5.348	4.346	5.677	2.382	5.12367	1.105	1.62E-07	2.98E-06	--	Putative uncharacterized protein [Source:UniProtKB/TrEMBL;Acc:G4N6L4]	-	-	-	-	GO:0005575//cellular_component;GO:0005737//cytoplasm	GO:0000166//nucleotide binding;GO:0016620//oxidoreductase activity, acting on the aldehyde or oxo group of donors, NAD or NADP as acceptor;GO:0051287//NAD binding	GO:0006355//regulation of transcription, DNA-templated;GO:0006520//cellular amino acid metabolic process;GO:0055114//oxidation-reduction process
MGG_08709	25	3	26	24	30	37	0.382	0.067	0.401	0.539	0.669	0.618	0.283333	0.608667	1.10315	0.00959087	0.0432209	--	Serine/threonine protein kinase [Source:UniProtKB/TrEMBL;Acc:G4NFU4]	-	-	-	-	GO:0005575//cellular_component	GO:0000166//nucleotide binding;GO:0004672//protein kinase activity;GO:0004674//protein serine/threonine kinase activity;GO:0005524//ATP binding;GO:0016301//kinase activity;GO:0016772//transferase activity, transferring phosphorus-containing groups	GO:0006468//protein phosphorylation;GO:0016310//phosphorylation
MGG_13236	24	9	32	25	31	61	4.762	2.609	6.409	7.289	8.955	13.23	4.59333	9.82467	1.09687	0.00202638	0.0120502	TMC1	Putative uncharacterized protein [Source:UniProtKB/TrEMBL;Acc:G4N4N8]	-	-	-	-	GO:0005575//cellular_component	GO:0008270//zinc ion binding;GO:0046872//metal ion binding	GO:0008150//biological_process
MGG_12068	24	16	20	39	35	33	0.705	0.686	0.593	1.683	1.496	1.059	0.661333	1.41267	1.09497	0.0005436	0.00399514	--	Putative uncharacterized protein [Source:UniProtKB/TrEMBL;Acc:G4NHL5]	-	-	-	-	GO:0005575//cellular_component	-	-
MGG_15982	158	216	244	312	373	487	3.53	7.026	5.486	10.232	12.094	11.857	5.34733	11.3943	1.09143	7.28E-10	2.00E-08	--	Putative uncharacterized protein [Source:UniProtKB/TrEMBL;Acc:G4MXX9]	-	-	-	-	-	-	-
MGG_09818	447	225	232	579	408	646	11.693	8.597	6.125	22.256	15.536	18.47	8.805	18.754	1.0908	1.36E-10	4.06E-09	--	Putative uncharacterized protein [Source:UniProtKB/TrEMBL;Acc:G4NIJ6]	-	-	-	-	GO:0005575//cellular_component	GO:0003674//molecular_function;GO:0004190//aspartic-type endopeptidase activity	GO:0006508//proteolysis
MSTRG.986	19	22	40	32	52	63	1.086	1.837	2.324	2.738	4.385	3.999	1.749	3.70733	1.08385	0.000532452	0.00393193	--	hypothetical protein PoMZ_10212, partial [Pyricularia oryzae]	-	-	-	-	-	-	-
MGG_10306	1510	1007	1347	2195	2048	2721	52.35	50.993	47.13	111.817	103.355	103.105	50.1577	106.092	1.08078	1.11E-43	4.46E-41	--	Putative uncharacterized protein [Source:UniProtKB/TrEMBL;Acc:G4NK13]	-	-	-	-	GO:0016020//membrane;GO:0016021//integral component of membrane	-	GO:0043386//mycotoxin biosynthetic process
MGG_03593	267633	178856	192720	407785	335026	401990	7181.41	7009.99	5219.07	16078.2	13086.2	11789.6	6470.16	13651.3	1.07717	5.53E-21	4.82E-19	--	Putative uncharacterized protein [Source:UniProtKB/TrEMBL;Acc:G4N7D9]	-	-	-	-	GO:0005575//cellular_component	GO:0003674//molecular_function	GO:0043581//mycelium development
MGG_05940	3183	3031	5177	3923	7528	9433	92.821	129.104	152.365	168.098	319.56	300.659	124.763	262.772	1.07462	5.53E-05	0.000553985	yxjF	Short chain dehydrogenase [Source:UniProtKB/TrEMBL;Acc:G4N499]	-	-	-	-	GO:0005575//cellular_component	GO:0000166//nucleotide binding;GO:0003674//molecular_function;GO:0016491//oxidoreductase activity	GO:0008150//biological_process;GO:0008152//metabolic process;GO:0055114//oxidation-reduction process
MGG_07850	869	678	726	1171	1300	1687	38.483	43.856	32.448	76.198	83.803	81.655	38.2623	80.552	1.074	9.70E-27	1.30E-24	--	Putative uncharacterized protein [Source:UniProtKB/TrEMBL;Acc:G4N1W7]	-	-	-	-	GO:0005575//cellular_component	GO:0003674//molecular_function	-
MGG_14831	108	46	158	188	158	181	0.58	0.361	0.857	1.484	1.236	1.063	0.599333	1.261	1.07314	1.86E-06	2.74E-05	alt5	Fatty acid synthase S-acetyltransferase [Source:UniProtKB/TrEMBL;Acc:G4N917]	-	-	-	-	-	GO:0000166//nucleotide binding;GO:0003824//catalytic activity;GO:0008168//methyltransferase activity;GO:0008270//zinc ion binding;GO:0016491//oxidoreductase activity;GO:0016740//transferase activity;GO:0016747//transferase activity, transferring acyl groups other than amino-acyl groups;GO:0031177//phosphopantetheine binding;GO:0048037//cofactor binding	GO:0008152//metabolic process;GO:0009058//biosynthetic process;GO:0032259//methylation;GO:0055114//oxidation-reduction process
MSTRG.4180	40	15	51	55	54	72	1.211	0.664	1.559	2.447	2.381	2.383	1.14467	2.40367	1.07031	0.000108661	0.00100062	--	hypothetical protein PoMZ_02176 [Pyricularia oryzae]	-	-	-	-	-	-	-
MGG_04997	1186	877	1413	1890	1848	2414	14.78	15.963	17.771	34.608	33.523	32.88	16.1713	33.6703	1.05804	2.06E-31	3.84E-29	pgt1	OPT family small oligopeptide transporter [Source:UniProtKB/TrEMBL;Acc:G4N3L7]	-	-	-	-	GO:0005575//cellular_component;GO:0016020//membrane;GO:0016021//integral component of membrane	GO:0003674//molecular_function	GO:0008150//biological_process;GO:0055085//transmembrane transport
MGG_08297	392	468	886	630	1011	1553	10.941	19.08	24.958	25.838	41.077	47.377	18.3263	38.0973	1.05577	0.00217087	0.0127619	fgaOx3	NADH:flavin oxidoreductase/NADH oxidase [Source:UniProtKB/TrEMBL;Acc:G4MX78]	-	-	-	-	GO:0005575//cellular_component	GO:0003824//catalytic activity;GO:0010181//FMN binding;GO:0016491//oxidoreductase activity	GO:0055114//oxidation-reduction process
MGG_11870	5301	4286	3973	7794	7427	9181	74.577	88.075	56.412	161.121	152.102	141.176	73.0213	151.466	1.05261	5.12E-20	4.01E-18	--	Putative uncharacterized protein [Source:UniProtKB/TrEMBL;Acc:G4ML73]	-	-	-	-	GO:0005575//cellular_component	GO:0003674//molecular_function	-
MGG_12927	74	58	108	86	116	238	1.341	1.535	1.975	2.29	3.059	4.713	1.617	3.354	1.05256	5.74E-06	7.49E-05	--	Putative uncharacterized protein [Source:UniProtKB/TrEMBL;Acc:G4N4S7]	-	-	-	-	-	-	-
MGG_16400	79	45	49	97	101	102	1.51	1.25	0.937	2.729	2.81	2.124	1.23233	2.55433	1.05155	3.85E-07	6.52E-06	--	Putative uncharacterized protein [Source:UniProtKB/TrEMBL;Acc:G4MMN6]	-	-	-	-	-	GO:0003676//nucleic acid binding;GO:0008270//zinc ion binding;GO:0046872//metal ion binding	-
MGG_14068	71	33	96	92	67	196	1.33	0.903	1.815	2.533	1.827	4.014	1.34933	2.79133	1.04871	9.55E-05	0.000894232	--	FAD dependent oxidoreductase [Source:UniProtKB/TrEMBL;Acc:G4MYI0]	-	-	-	-	-	GO:0016491//oxidoreductase activity;GO:0046872//metal ion binding;GO:0051536//iron-sulfur cluster binding;GO:0051537//2 iron, 2 sulfur cluster binding	GO:0055114//oxidation-reduction process
MGG_10585	112	72	61	152	133	144	4.63	4.348	2.545	9.233	8.004	6.507	3.841	7.91467	1.04305	2.19E-07	3.92E-06	ustQ	Monooxygenase [Source:UniProtKB/TrEMBL;Acc:G4NKN0]	Metabolism;Metabolism;Metabolism	Global and overview maps;Global and overview maps;Amino acid metabolism	ko01100//Metabolic pathways;ko01110//Biosynthesis of secondary metabolites;ko00350//Tyrosine metabolism	K00505;K00505;K00505	GO:0005575//cellular_component	GO:0004497//monooxygenase activity;GO:0016491//oxidoreductase activity;GO:0046872//metal ion binding	GO:0008152//metabolic process;GO:0055114//oxidation-reduction process
MGG_00776	2564	1762	3255	3162	4824	5189	59.26	59.483	75.926	107.385	162.299	131.082	64.8897	133.589	1.04174	3.10E-17	1.87E-15	DRE2	Fe-S cluster assembly protein DRE2 [Source:UniProtKB/Swiss-Prot;Acc:A4RE46]	-	-	-	-	GO:0005737//cytoplasm;GO:0005739//mitochondrion;GO:0005758//mitochondrial intermembrane space	GO:0003674//molecular_function;GO:0009055//electron carrier activity;GO:0046872//metal ion binding;GO:0051536//iron-sulfur cluster binding;GO:0051537//2 iron, 2 sulfur cluster binding;GO:0051539//4 iron, 4 sulfur cluster binding	GO:0008150//biological_process;GO:0016226//iron-sulfur cluster assembly;GO:0022900//electron transport chain
MGG_16572	22	10	9	24	20	27	0.866	0.589	0.359	1.404	1.169	1.15	0.604667	1.241	1.03729	0.00769678	0.0362886	--	Putative uncharacterized protein [Source:UniProtKB/TrEMBL;Acc:G4MLJ1]	-	-	-	-	-	-	-
MGG_14712	1568	1277	2072	2428	2817	3356	4.602	5.474	6.137	10.471	12.035	10.765	5.40433	11.0903	1.03711	1.10E-23	1.22E-21	--	Putative uncharacterized protein [Source:UniProtKB/TrEMBL;Acc:G4NDT6]	-	-	-	-	-	-	-
MSTRG.6795	19	10	30	31	28	41	0.577	0.444	0.92	1.384	1.238	1.361	0.647	1.32767	1.03706	0.00224417	0.0131003	--	hypothetical protein OOU_Y34scaffold00655g17 [Pyricularia oryzae Y34]	-	-	-	-	-	-	-
MGG_07639	718	528	761	1407	803	1274	7.232	7.768	7.736	20.825	11.774	14.026	7.57867	15.5417	1.03613	4.51E-12	1.60E-10	Slc1a1	Excitatory amino acid transporter 2 [Source:UniProtKB/TrEMBL;Acc:G4N300]	-	-	-	-	GO:0016020//membrane;GO:0016021//integral component of membrane	GO:0015293//symporter activity;GO:0017153//sodium:dicarboxylate symporter activity	GO:0006835//dicarboxylic acid transport;GO:0009405//pathogenesis;GO:0055085//transmembrane transport
MGG_08487	73	48	103	143	119	111	1.795	1.73	2.571	5.175	4.276	2.995	2.032	4.14867	1.02975	2.16E-06	3.14E-05	CDH-1	Cellobiose dehydrogenase [Source:UniProtKB/TrEMBL;Acc:G4NAN3]	-	-	-	-	GO:0005575//cellular_component	GO:0016614//oxidoreductase activity, acting on CH-OH group of donors;GO:0050660//flavin adenine dinucleotide binding	GO:0055114//oxidation-reduction process
MGG_07595	33	33	38	65	59	57	0.76	1.11	0.883	2.199	1.977	1.434	0.917667	1.87	1.027	4.77E-05	0.000487744	radE	Putative uncharacterized protein [Source:UniProtKB/TrEMBL;Acc:G4N2J7]	-	-	-	-	GO:0016020//membrane;GO:0016021//integral component of membrane	-	GO:0055085//transmembrane transport
MGG_07015	580	318	606	686	800	1099	8.481	6.792	8.943	14.739	17.027	17.563	8.072	16.443	1.02648	3.24E-20	2.56E-18	--	DNA repair protein Rad7 [Source:UniProtKB/TrEMBL;Acc:G4MPA8]	-	-	-	-	-	-	-
MGG_12468	3811	2617	4278	5194	5603	7816	70.27	70.482	79.611	140.725	150.39	157.519	73.4543	149.545	1.02566	7.01E-35	1.46E-32	--	Putative uncharacterized protein [Source:UniProtKB/TrEMBL;Acc:A4RIY8]	-	-	-	-	GO:0005575//cellular_component;GO:0016020//membrane;GO:0016021//integral component of membrane	GO:0003674//molecular_function	GO:0008150//biological_process;GO:0043581//mycelium development
MGG_07704	2152	1610	2473	2428	3330	5316	49.821	54.443	57.782	82.595	112.222	134.515	54.0153	109.777	1.02314	2.34E-15	1.18E-13	--	Carboxypeptidase A [Source:UniProtKB/TrEMBL;Acc:G4N065]	-	-	-	-	GO:0005575//cellular_component	GO:0004180//carboxypeptidase activity;GO:0004181//metallocarboxypeptidase activity;GO:0008270//zinc ion binding	GO:0006508//proteolysis
MGG_07558	17	25	35	46	29	64	0.807	1.733	1.677	3.208	2.004	3.32	1.40567	2.844	1.01667	0.00133631	0.00856868	--	Putative uncharacterized protein [Source:UniProtKB/TrEMBL;Acc:G4N251]	-	-	-	-	-	-	-
MGG_04568	143	92	98	217	177	169	2.265	2.128	1.567	5.05	4.081	2.926	1.98667	4.019	1.01649	4.94E-08	1.01E-06	--	Putative uncharacterized protein [Source:UniProtKB/TrEMBL;Acc:G4MST6]	-	-	-	-	-	-	-
MGG_10181	15785	10619	15899	21259	21844	29879	162.337	159.514	165.021	321.255	327.015	335.856	162.291	328.042	1.0153	1.96E-54	1.01E-51	ksp1	RAN protein kinase [Source:UniProtKB/TrEMBL;Acc:G4MUM7]	-	-	-	-	GO:0005575//cellular_component	GO:0004672//protein kinase activity;GO:0004674//protein serine/threonine kinase activity;GO:0005524//ATP binding;GO:0016301//kinase activity;GO:0016772//transferase activity, transferring phosphorus-containing groups	GO:0006468//protein phosphorylation;GO:0016310//phosphorylation
MSTRG.6015	45	35	62	69	75	84	1.41	1.62	2.276	3.432	4.02	3.23	1.76867	3.56067	1.00949	1.36E-05	0.000161058	--	hypothetical protein OOU_Y34scaffold00526g12 [Pyricularia oryzae Y34]	-	-	-	-	-	-	-
MGG_17678	10029	6792	15939	14418	16104	25396	113.32	112.097	181.764	239.382	264.879	313.64	135.727	272.634	1.00626	5.45E-12	1.92E-10	--	Putative uncharacterized protein [Source:UniProtKB/TrEMBL;Acc:G4NIQ0]	-	-	-	-	GO:0005575//cellular_component	GO:0003674//molecular_function	GO:0043581//mycelium development
MGG_10710	441	274	866	483	914	1277	8.361	7.588	16.57	13.455	25.225	26.462	10.8397	21.714	1.00231	0.00816569	0.0381171	asL4	Oxidoreductase [Source:UniProtKB/TrEMBL;Acc:G4NIA6]	-	-	-	-	GO:0005575//cellular_component	GO:0016491//oxidoreductase activity;GO:0071949//FAD binding	GO:0008152//metabolic process;GO:0055114//oxidation-reduction process
MGG_13619	28	8	29	33	27	46	0.803	0.335	0.839	1.391	1.127	1.442	0.659	1.32	1.00219	0.00327459	0.0179158	--	Putative uncharacterized protein [Source:UniProtKB/TrEMBL;Acc:G4N9K9]	-	-	-	-	GO:0005575//cellular_component	GO:0003674//molecular_function	GO:0008150//biological_process
MGG_03706	88	45	57	114	90	114	2.152	1.607	1.407	4.096	3.204	3.047	1.722	3.449	1.00209	7.05E-07	1.14E-05	--	Integral membrane protein [Source:UniProtKB/TrEMBL;Acc:G4N6I6]	-	-	-	-	GO:0005575//cellular_component;GO:0016020//membrane;GO:0016021//integral component of membrane	GO:0003674//molecular_function	GO:0008150//biological_process
MGG_06494	2441	1426	2241	925	693	937	39.138	33.396	36.264	21.793	16.175	16.421	36.266	18.1297	-1.00027	3.84E-07	6.52E-06	lxr1	D-arabinitol 2-dehydrogenase [Source:UniProtKB/TrEMBL;Acc:G4N6Y3]	-	-	-	-	GO:0005575//cellular_component	GO:0000166//nucleotide binding;GO:0016491//oxidoreductase activity	GO:0008152//metabolic process;GO:0055114//oxidation-reduction process
MGG_07718	1364	738	787	391	366	462	21.433	16.938	12.481	9.028	8.372	7.935	16.9507	8.445	-1.00517	4.65E-05	0.000477157	DRS1	ATP-dependent RNA helicase DRS1 [Source:UniProtKB/Swiss-Prot;Acc:A4QYM6]	-	-	-	-	-	GO:0003676//nucleic acid binding;GO:0005524//ATP binding	-
MGG_14098	407	283	446	129	157	196	6.587	6.69	7.284	3.068	3.699	3.467	6.85367	3.41133	-1.00654	5.42E-06	7.10E-05	--	Putative uncharacterized protein [Source:UniProtKB/TrEMBL;Acc:G4MXH7]	-	-	-	-	-	GO:0000166//nucleotide binding;GO:0005524//ATP binding;GO:0017111//nucleoside-triphosphatase activity	-
MGG_10098	9312	7121	11421	4167	3104	4486	243.595	272.089	301.527	160.171	118.198	128.263	272.404	135.544	-1.00698	5.51E-07	9.07E-06	--	Putative uncharacterized protein [Source:UniProtKB/TrEMBL;Acc:G4N905]	-	-	-	-	GO:0005575//cellular_component;GO:0016020//membrane;GO:0016021//integral component of membrane	GO:0003674//molecular_function	GO:0008150//biological_process
MGG_04682	1023	881	892	365	359	492	18.855	23.717	16.592	9.885	9.632	9.911	19.7213	9.80933	-1.00753	2.10E-06	3.07E-05	--	Putative uncharacterized protein [Source:UniProtKB/TrEMBL;Acc:G4MRB3]	-	-	-	-	GO:0005575//cellular_component;GO:0016020//membrane;GO:0016021//integral component of membrane	GO:0003674//molecular_function	GO:0043581//mycelium development
MGG_11636	1274	978	1553	478	436	717	10.725	12.026	13.195	5.913	5.343	6.597	11.982	5.951	-1.00966	5.55E-07	9.13E-06	HT1	Serine/threonine protein kinase [Source:UniProtKB/TrEMBL;Acc:G4NDU6]	-	-	-	-	GO:0005575//cellular_component	GO:0004672//protein kinase activity;GO:0004674//protein serine/threonine kinase activity;GO:0005515//protein binding;GO:0005524//ATP binding;GO:0016301//kinase activity;GO:0016772//transferase activity, transferring phosphorus-containing groups	GO:0006468//protein phosphorylation;GO:0016310//phosphorylation
MGG_08748	315	258	356	140	106	148	4.293	5.135	4.896	2.803	2.103	2.204	4.77467	2.37	-1.01051	0.000109883	0.00100977	ARB_06334	Putative uncharacterized protein [Source:UniProtKB/TrEMBL;Acc:G4NFR3]	-	-	-	-	GO:0005575//cellular_component	GO:0003674//molecular_function;GO:0008233//peptidase activity;GO:0008237//metallopeptidase activity	GO:0006508//proteolysis
MGG_10052	1905	1019	1301	513	599	649	89.498	69.926	61.687	35.414	40.965	33.326	73.7037	36.5683	-1.01114	4.82E-07	8.05E-06	hpt1	Hypoxanthine guanine phosphoribosyltransferase [Source:UniProtKB/TrEMBL;Acc:G4N940]	-	-	-	-	GO:0005575//cellular_component	GO:0000310//xanthine phosphoribosyltransferase activity;GO:0004422//hypoxanthine phosphoribosyltransferase activity;GO:0016740//transferase activity;GO:0016757//transferase activity, transferring glycosyl groups	GO:0008150//biological_process;GO:0009116//nucleoside metabolic process;GO:0032265//XMP salvage;GO:0043581//mycelium development;GO:0046100//hypoxanthine metabolic process
MGG_08176	144	78	123	28	58	58	7.937	6.28	6.843	2.268	4.654	3.494	7.02	3.472	-1.0157	0.00992407	0.0442612	--	Putative uncharacterized protein [Source:UniProtKB/TrEMBL;Acc:G4MZ68]	-	-	-	-	GO:0005575//cellular_component	GO:0003674//molecular_function	GO:0008150//biological_process
MGG_14099	157	99	187	53	59	72	4.301	3.962	5.171	2.134	2.353	2.156	4.478	2.21433	-1.01598	0.00160393	0.00990864	FGRAMPH1_01T09369	Putative uncharacterized protein [Source:UniProtKB/TrEMBL;Acc:G4MXH6]	-	-	-	-	-	GO:0004497//monooxygenase activity;GO:0005506//iron ion binding;GO:0009055//electron carrier activity;GO:0016705//oxidoreductase activity, acting on paired donors, with incorporation or reduction of molecular oxygen;GO:0020037//heme binding;GO:0046872//metal ion binding	GO:0055114//oxidation-reduction process
MGG_16725	857	508	676	256	281	313	14.745	12.767	11.738	6.472	7.038	5.886	13.0833	6.46533	-1.01693	8.58E-08	1.66E-06	UGO1	Putative uncharacterized protein [Source:UniProtKB/TrEMBL;Acc:G4N4D0]	-	-	-	-	GO:0016020//membrane;GO:0016021//integral component of membrane	-	-
MGG_09313	1784	1148	1201	509	530	711	29.536	27.762	20.068	12.383	12.773	12.866	25.7887	12.674	-1.02487	4.88E-07	8.13E-06	ERB1	Ribosome biogenesis protein ERB1 [Source:UniProtKB/Swiss-Prot;Acc:A4R0Q1]	-	-	-	-	GO:0005575//cellular_component;GO:0005634//nucleus;GO:0005654//nucleoplasm;GO:0005730//nucleolus;GO:0030687//preribosome, large subunit precursor	GO:0003674//molecular_function;GO:0005515//protein binding;GO:0043021//ribonucleoprotein complex binding	GO:0000463//maturation of LSU-rRNA from tricistronic rRNA transcript (SSU-rRNA, 5.8S rRNA, LSU-rRNA);GO:0000466//maturation of 5.8S rRNA from tricistronic rRNA transcript (SSU-rRNA, 5.8S rRNA, LSU-rRNA);GO:0006364//rRNA processing;GO:0042254//ribosome biogenesis;GO:0042273//ribosomal large subunit biogenesis
MGG_03603	437	263	429	118	173	173	7.464	6.563	7.395	2.962	4.301	3.232	7.14067	3.49833	-1.02939	1.42E-05	0.000167626	--	Putative uncharacterized protein [Source:UniProtKB/TrEMBL;Acc:G4N7C3]	-	-	-	-	-	GO:0003674//molecular_function	GO:0008150//biological_process
MGG_06021	536	361	543	146	208	250	7.333	7.223	7.506	2.927	4.141	3.739	7.354	3.60233	-1.0296	2.27E-06	3.26E-05	--	Putative uncharacterized protein [Source:UniProtKB/TrEMBL;Acc:G4N4U9]	-	-	-	-	GO:0005622//intracellular	-	-
MGG_05164	168	96	140	48	69	45	2.839	2.37	2.388	1.192	1.697	0.831	2.53233	1.24	-1.03013	0.0050948	0.0257736	ish1	Putative uncharacterized protein [Source:UniProtKB/TrEMBL;Acc:G4N4S8]	-	-	-	-	-	-	-
MGG_05059	418	291	630	190	153	203	33.562	34.128	51.052	22.416	17.883	17.815	39.5807	19.3713	-1.03087	0.000318013	0.00251135	SDH1	Scytalone dehydratase [Source:UniProtKB/Swiss-Prot;Acc:P56221]	-	-	-	-	GO:0005575//cellular_component;GO:0005768//endosome	GO:0016829//lyase activity;GO:0030411//scytalone dehydratase activity;GO:0046872//metal ion binding	GO:0006582//melanin metabolic process;GO:0042438//melanin biosynthetic process
MGG_04323	1031	627	800	209	351	484	38.532	34.228	30.175	11.478	19.096	19.771	34.3117	16.7817	-1.03181	9.07E-05	0.000852095	gsfK	Putative uncharacterized protein [Source:UniProtKB/TrEMBL;Acc:G4NGG1]	-	-	-	-	-	GO:0000166//nucleotide binding;GO:0016491//oxidoreductase activity	GO:0008152//metabolic process;GO:0055114//oxidation-reduction process
MGG_16408	429	271	428	103	178	186	9.958	9.169	10.015	3.501	6.009	4.722	9.714	4.744	-1.03396	6.91E-05	0.000674439	--	Putative uncharacterized protein [Source:UniProtKB/TrEMBL;Acc:G4MMQ5]	-	-	-	-	GO:0005575//cellular_component	GO:0016846//carbon-sulfur lyase activity	GO:0008152//metabolic process
MGG_00150	23585	17739	27540	8406	8562	11770	494.878	543.67	583.207	259.171	261.518	269.932	540.585	263.54	-1.0365	6.45E-13	2.53E-11	--	Putative uncharacterized protein [Source:UniProtKB/TrEMBL;Acc:G4NE64]	-	-	-	-	GO:0005575//cellular_component;GO:0005886//plasma membrane;GO:0016020//membrane;GO:0016021//integral component of membrane	GO:0003674//molecular_function	GO:0008150//biological_process
MGG_05080	408	326	529	127	182	219	11.832	13.808	15.482	5.412	7.683	6.941	13.7073	6.67867	-1.03732	4.07E-05	0.000426136	--	Putative uncharacterized protein [Source:UniProtKB/TrEMBL;Acc:G4N473]	-	-	-	-	GO:0005575//cellular_component	GO:0003674//molecular_function	-
MGG_04493	346	235	245	118	106	116	5.17	5.129	3.694	2.591	2.305	1.894	4.66433	2.26333	-1.04322	0.000192686	0.00164674	--	Putative uncharacterized protein [Source:UniProtKB/TrEMBL;Acc:G4MS92]	-	-	-	-	-	-	-
MGG_08639	540	348	525	157	172	257	17.817	16.771	17.482	7.612	8.261	9.268	17.3567	8.38033	-1.05041	3.57E-07	6.08E-06	--	Putative uncharacterized protein [Source:UniProtKB/TrEMBL;Acc:G4ML30]	-	-	-	-	-	-	-
MGG_10574	401	292	466	125	159	193	31.829	33.854	37.331	14.579	18.371	16.744	34.338	16.5647	-1.0517	3.51E-06	4.80E-05	--	GNAT family N-acetyltransferase [Source:UniProtKB/TrEMBL;Acc:G5EHC9]	-	-	-	-	GO:0005575//cellular_component	GO:0004343//glucosamine 6-phosphate N-acetyltransferase activity;GO:0008080//N-acetyltransferase activity;GO:0016740//transferase activity;GO:0016746//transferase activity, transferring acyl groups	GO:0006048//UDP-N-acetylglucosamine biosynthetic process
MGG_07917	203	151	291	60	99	104	2.545	2.765	3.682	1.105	1.807	1.425	2.99733	1.44567	-1.05194	0.00129036	0.00830686	--	Putative uncharacterized protein [Source:UniProtKB/TrEMBL;Acc:G4N2E7]	-	-	-	-	-	-	-
MGG_05656	565	398	609	203	185	257	3.668	3.774	3.99	1.936	1.748	1.824	3.81067	1.836	-1.05348	7.42E-08	1.45E-06	MIMI_R883	Ankyrin repeat protein [Source:UniProtKB/TrEMBL;Acc:G4MNN1]	-	-	-	-	-	GO:0005515//protein binding	-
MGG_12175	27351	24677	29860	9074	10752	14702	69.86	92.064	76.973	34.056	39.977	41.044	79.6323	38.359	-1.05379	3.30E-09	8.21E-08	NPS2	Gramicidin S synthetase 1 [Source:UniProtKB/TrEMBL;Acc:G4NF46]	-	-	-	-	-	GO:0003824//catalytic activity;GO:0016874//ligase activity;GO:0031177//phosphopantetheine binding;GO:0048037//cofactor binding	GO:0008152//metabolic process
MGG_16331	186	189	266	55	86	133	4.208	6.238	6.066	1.842	2.817	3.284	5.504	2.64767	-1.05576	0.00323159	0.0177254	--	Putative uncharacterized protein [Source:UniProtKB/TrEMBL;Acc:G4MKI4]	-	-	-	-	-	-	-
MGG_08455	802	699	964	216	358	463	17.425	22.183	21.138	6.896	11.322	10.995	20.2487	9.73767	-1.05618	4.20E-05	0.000438051	orsC	Putative uncharacterized protein [Source:UniProtKB/TrEMBL;Acc:G4NA86]	Metabolism;Metabolism;Metabolism	Global and overview maps;Global and overview maps;Amino acid metabolism	ko01100//Metabolic pathways;ko01110//Biosynthesis of secondary metabolites;ko00350//Tyrosine metabolism	K00505;K00505;K00505	GO:0005575//cellular_component	GO:0016491//oxidoreductase activity;GO:0046872//metal ion binding	GO:0008152//metabolic process;GO:0055114//oxidation-reduction process
MGG_02976	364	345	361	127	152	169	4.038	5.591	4.042	2.07	2.455	2.049	4.557	2.19133	-1.05628	4.19E-05	0.000437481	HET-E1	Putative uncharacterized protein [Source:UniProtKB/TrEMBL;Acc:G5EHR0]	-	-	-	-	GO:0005871//kinesin complex	GO:0003777//microtubule motor activity;GO:0005515//protein binding;GO:0043531//ADP binding	GO:0008150//biological_process
MGG_01682	609	335	393	188	149	206	9.555	7.677	6.223	4.334	3.403	3.533	7.81833	3.75667	-1.05741	4.51E-05	0.000464737	SUV3	ATP-dependent RNA helicase SUV3 [Source:UniProtKB/TrEMBL;Acc:G4MUT4]	-	-	-	-	GO:0005575//cellular_component	GO:0003676//nucleic acid binding;GO:0004386//helicase activity;GO:0005524//ATP binding;GO:0016817//hydrolase activity, acting on acid anhydrides	-
MGG_05590	152	99	112	59	31	59	4.699	4.47	3.494	2.68	1.395	1.994	4.221	2.023	-1.06109	0.00744111	0.0353298	eupB	Zeaxanthin epoxidase [Source:UniProtKB/TrEMBL;Acc:G4MN41]	-	-	-	-	GO:0016020//membrane;GO:0016021//integral component of membrane	GO:0016491//oxidoreductase activity;GO:0071949//FAD binding	GO:0008152//metabolic process;GO:0055114//oxidation-reduction process
MGG_00677	268	171	236	97	65	114	8.448	7.873	7.508	4.493	2.983	3.928	7.943	3.80133	-1.06318	0.000215332	0.00180043	cel12A	Endoglucanase-1 [Source:UniProtKB/TrEMBL;Acc:G4NAZ1]	-	-	-	-	GO:0005575//cellular_component;GO:0005576//extracellular region	GO:0004553//hydrolase activity, hydrolyzing O-glycosyl compounds;GO:0008810//cellulase activity;GO:0016787//hydrolase activity;GO:0016798//hydrolase activity, acting on glycosyl bonds	GO:0000272//polysaccharide catabolic process;GO:0005975//carbohydrate metabolic process;GO:0008152//metabolic process;GO:0030245//cellulose catabolic process
MGG_05763	153	110	127	61	39	59	9.809	10.301	8.217	5.746	3.64	4.134	9.44233	4.50667	-1.06708	0.00271345	0.0152947	--	Stress responsive A/B barrel domain-containing protein [Source:UniProtKB/TrEMBL;Acc:G4MPY9]	-	-	-	-	GO:0005575//cellular_component	GO:0003674//molecular_function	GO:0008150//biological_process
MGG_13279	2651	1957	2530	670	1097	1158	25.063	27.027	24.143	9.312	15.093	11.963	25.411	12.1227	-1.06775	2.03E-07	3.66E-06	cta3	Potassium/sodium efflux P-type ATPase [Source:UniProtKB/TrEMBL;Acc:G4N3Z4]	-	-	-	-	GO:0000324//fungal-type vacuole;GO:0005623//cell;GO:0005886//plasma membrane;GO:0016020//membrane;GO:0016021//integral component of membrane	GO:0000166//nucleotide binding;GO:0003824//catalytic activity;GO:0005388//calcium-transporting ATPase activity;GO:0005524//ATP binding;GO:0008556//potassium-transporting ATPase activity;GO:0015662//ATPase activity, coupled to transmembrane movement of ions, phosphorylative mechanism;GO:0016787//hydrolase activity;GO:0019829//cation-transporting ATPase activity;GO:0046872//metal ion binding	GO:0006754//ATP biosynthetic process;GO:0006812//cation transport;GO:0008152//metabolic process;GO:0051208//sequestering of calcium ion;GO:0070588//calcium ion transmembrane transport;GO:0097623//potassium ion export across plasma membrane
MGG_13350	247	165	265	78	84	113	4	3.903	4.332	1.856	1.98	2	4.07833	1.94533	-1.06796	3.46E-05	0.000373562	adv-1	Putative uncharacterized protein [Source:UniProtKB/TrEMBL;Acc:G4N093]	-	-	-	-	GO:0005634//nucleus	GO:0000981//RNA polymerase II transcription factor activity, sequence-specific DNA binding;GO:0003700//transcription factor activity, sequence-specific DNA binding;GO:0008270//zinc ion binding	GO:0006355//regulation of transcription, DNA-templated;GO:0006357//regulation of transcription from RNA polymerase II promoter
MGG_00951	112	97	149	54	47	41	2.268	2.869	3.045	1.607	1.385	0.907	2.72733	1.29967	-1.06935	0.00495963	0.0252085	DCW1	Mannan endo-1,6-alpha-mannosidase DCW1 [Source:UniProtKB/TrEMBL;Acc:G4ND72]	-	-	-	-	GO:0005575//cellular_component;GO:0016020//membrane;GO:0016021//integral component of membrane	GO:0003674//molecular_function;GO:0003824//catalytic activity;GO:0008496//mannan endo-1,6-alpha-mannosidase activity	GO:0008152//metabolic process;GO:0016052//carbohydrate catabolic process
MGG_14702	123	57	127	32	41	48	4.097	2.773	4.27	1.566	1.988	1.748	3.71333	1.76733	-1.07114	0.00602972	0.0296441	--	Putative uncharacterized protein [Source:UniProtKB/TrEMBL;Acc:G4ND04]	-	-	-	-	GO:0016020//membrane;GO:0016021//integral component of membrane	-	-
MGG_09899	194	168	314	71	88	116	5.107	6.471	8.353	2.748	3.379	3.343	6.64367	3.15667	-1.07358	0.000867338	0.00597247	--	Putative uncharacterized protein [Source:UniProtKB/TrEMBL;Acc:G4MR49]	-	-	-	-	GO:0005575//cellular_component	GO:0003674//molecular_function	GO:0008150//biological_process
MGG_08489	460	386	632	122	259	211	5.937	7.276	8.232	2.313	4.866	2.976	7.14833	3.385	-1.07845	0.000605734	0.00439208	--	Putative uncharacterized protein [Source:UniProtKB/TrEMBL;Acc:G4NAN5]	-	-	-	-	GO:0005575//cellular_component	GO:0003674//molecular_function;GO:0008270//zinc ion binding	GO:0008150//biological_process
MGG_06023	163	140	143	61	49	74	4.869	6.109	4.311	2.678	2.131	2.416	5.09633	2.40833	-1.08142	0.00118638	0.0077358	eglC	GPI-anchored cell wall beta-1,3-endoglucanase EglC [Source:UniProtKB/TrEMBL;Acc:G4N4V2]	Metabolism;Metabolism	Global and overview maps;Carbohydrate metabolism	ko01100//Metabolic pathways;ko00500//Starch and sucrose metabolism	K01199;K01199	GO:0016020//membrane;GO:0016021//integral component of membrane	GO:0003824//catalytic activity;GO:0004553//hydrolase activity, hydrolyzing O-glycosyl compounds;GO:0016787//hydrolase activity;GO:0043169//cation binding	GO:0005975//carbohydrate metabolic process
MGG_07800	88	68	83	27	26	46	1.473	1.663	1.402	0.664	0.634	0.842	1.51267	0.713333	-1.08445	0.0095137	0.0429447	lepB	Putative uncharacterized protein [Source:UniProtKB/TrEMBL;Acc:G4N134]	-	-	-	-	GO:0005634//nucleus	GO:0000981//RNA polymerase II transcription factor activity, sequence-specific DNA binding;GO:0003677//DNA binding;GO:0003700//transcription factor activity, sequence-specific DNA binding;GO:0008270//zinc ion binding;GO:0046872//metal ion binding	GO:0006351//transcription, DNA-templated;GO:0006355//regulation of transcription, DNA-templated;GO:0006357//regulation of transcription from RNA polymerase II promoter
MGG_06488	528	416	575	181	178	259	12.48	14.362	13.717	6.286	6.125	6.691	13.5197	6.36733	-1.0863	8.44E-08	1.64E-06	--	2-amino-3-carboxymuconate-6-semialdehyde decarboxylase [Source:UniProtKB/TrEMBL;Acc:G4N6Y9]	-	-	-	-	GO:0005575//cellular_component	GO:0003824//catalytic activity;GO:0016787//hydrolase activity;GO:0016829//lyase activity;GO:0016831//carboxy-lyase activity	GO:0008152//metabolic process
MGG_05964	389	235	295	114	87	174	15.15	13.368	11.595	6.524	4.932	7.407	13.371	6.28767	-1.08851	0.00010168	0.000942411	YAH1	2Fe-2S iron-sulfur cluster binding domain-containing protein [Source:UniProtKB/TrEMBL;Acc:G4N4C9]	-	-	-	-	GO:0005759//mitochondrial matrix	GO:0009055//electron carrier activity;GO:0016653//oxidoreductase activity, acting on NAD(P)H, heme protein as acceptor;GO:0046872//metal ion binding;GO:0051536//iron-sulfur cluster binding;GO:0051537//2 iron, 2 sulfur cluster binding	GO:0006744//ubiquinone biosynthetic process;GO:0006784//heme a biosynthetic process;GO:0016226//iron-sulfur cluster assembly;GO:0022900//electron transport chain;GO:0055114//oxidation-reduction process
MGG_07218	90	65	87	27	30	41	1.647	1.738	1.607	0.726	0.799	0.82	1.664	0.781667	-1.09003	0.00605536	0.0297296	PfmaF	Transcription factor [Source:UniProtKB/TrEMBL;Acc:G4MU26]	-	-	-	-	GO:0005634//nucleus	GO:0000981//RNA polymerase II transcription factor activity, sequence-specific DNA binding;GO:0003700//transcription factor activity, sequence-specific DNA binding;GO:0008270//zinc ion binding	GO:0006355//regulation of transcription, DNA-templated;GO:0006357//regulation of transcription from RNA polymerase II promoter
MGG_08201	1351	1120	1702	366	572	763	68.155	82.532	86.652	27.132	42.001	42.069	79.113	37.0673	-1.09377	4.17E-06	5.60E-05	--	Putative uncharacterized protein [Source:UniProtKB/TrEMBL;Acc:G4MZA0]	-	-	-	-	GO:0005575//cellular_component	GO:0016846//carbon-sulfur lyase activity	GO:0008152//metabolic process
MGG_05456	749	674	918	237	329	383	32.513	42.734	40.217	15.117	20.789	18.171	38.488	18.0257	-1.09436	6.62E-07	1.08E-05	--	Putative uncharacterized protein [Source:UniProtKB/TrEMBL;Acc:G4MLT1]	-	-	-	-	GO:0005575//cellular_component	GO:0003674//molecular_function	GO:0008150//biological_process
MGG_07761	277	273	201	84	97	133	7.594	10.932	5.561	3.384	3.871	3.985	8.029	3.74667	-1.09961	0.00117107	0.00766729	--	Putative uncharacterized protein [Source:UniProtKB/TrEMBL;Acc:G4N0N5]	-	-	-	-	GO:0005575//cellular_component;GO:0016020//membrane;GO:0016021//integral component of membrane	GO:0003674//molecular_function	GO:0032220//plasma membrane fusion involved in cytogamy
MGG_11945	1214	980	1304	455	409	533	17.529	20.669	19.003	9.654	8.597	8.412	19.067	8.88767	-1.1012	2.09E-10	6.13E-09	opsB	Candidapepsin [Source:UniProtKB/TrEMBL;Acc:G4MQL5]	-	-	-	-	GO:0005575//cellular_component	GO:0004190//aspartic-type endopeptidase activity;GO:0008233//peptidase activity;GO:0016787//hydrolase activity	GO:0006508//proteolysis
MGG_02761	371	195	231	91	86	142	9.663	7.418	6.072	3.483	3.26	4.042	7.71767	3.595	-1.10217	0.000193559	0.0016522	IPI1	Pre-rRNA-processing protein IPI1 [Source:UniProtKB/Swiss-Prot;Acc:A4RBW8]	-	-	-	-	GO:0005634//nucleus	GO:0003674//molecular_function	GO:0006364//rRNA processing;GO:0042254//ribosome biogenesis
MGG_04779	280	191	299	88	89	130	13.32	13.271	14.355	6.151	6.163	6.759	13.6487	6.35767	-1.10219	7.66E-06	9.62E-05	--	Putative uncharacterized protein [Source:UniProtKB/TrEMBL;Acc:G4MQT0]	-	-	-	-	GO:0005575//cellular_component	GO:0003674//molecular_function	GO:0008150//biological_process
MGG_07339	2068	1599	2326	698	720	963	21.713	24.522	24.647	10.768	11.004	11.051	23.6273	10.941	-1.11071	1.62E-13	6.83E-12	--	Putative uncharacterized protein [Source:UniProtKB/TrEMBL;Acc:G4MVE4]	-	-	-	-	GO:0005622//intracellular	GO:0003676//nucleic acid binding;GO:0008270//zinc ion binding;GO:0046872//metal ion binding	-
MGG_06784	164	158	195	41	76	94	4.438	6.245	5.325	1.63	2.994	2.78	5.336	2.468	-1.11242	0.00168348	0.0102959	akr1a1	Aldo-keto reductase [Source:UniProtKB/TrEMBL;Acc:G4MM06]	Metabolism;Metabolism;Metabolism;Metabolism;Metabolism	Global and overview maps;Global and overview maps;Carbohydrate metabolism;Lipid metabolism;Carbohydrate metabolism	ko01100//Metabolic pathways;ko01110//Biosynthesis of secondary metabolites;ko00010//Glycolysis / Gluconeogenesis;ko00561//Glycerolipid metabolism;ko00040//Pentose and glucuronate interconversions	K00002;K00002;K00002;K00002;K00002	-	GO:0016491//oxidoreductase activity	GO:0055114//oxidation-reduction process
MGG_16418	187	114	266	64	60	97	6.367	5.669	9.14	3.202	2.974	3.61	7.05867	3.262	-1.11364	0.000978174	0.00662182	--	Putative uncharacterized protein [Source:UniProtKB/TrEMBL;Acc:G4MN62]	-	-	-	-	GO:0005575//cellular_component	GO:0008080//N-acetyltransferase activity	GO:0043581//mycelium development
MGG_15807	569	360	572	175	172	243	15.13	13.986	15.348	6.831	6.644	7.064	14.8213	6.84633	-1.11427	6.76E-09	1.62E-07	--	Putative uncharacterized protein [Source:UniProtKB/TrEMBL;Acc:G4MXP0]	-	-	-	-	-	-	-
MGG_02730	997	648	588	290	247	353	20.639	19.594	12.285	8.821	7.443	7.987	17.506	8.08367	-1.11477	1.40E-05	0.000164967	SPBC365.04c	RNA binding protein [Source:UniProtKB/TrEMBL;Acc:G4NJ67]	-	-	-	-	GO:0005575//cellular_component	GO:0000166//nucleotide binding;GO:0003676//nucleic acid binding;GO:0003723//RNA binding	GO:0008150//biological_process
MGG_17398	255	170	201	66	80	102	7.623	7.423	6.064	2.899	3.481	3.333	7.03667	3.23767	-1.11994	4.05E-05	0.000424268	nnt-1	Putative uncharacterized protein [Source:UniProtKB/TrEMBL;Acc:G4NB12]	-	-	-	-	GO:0005575//cellular_component	-	GO:0008150//biological_process
MGG_01874	461	436	1011	205	233	303	10.323	14.26	22.848	6.745	7.595	7.416	15.8103	7.252	-1.12442	0.000579561	0.00422212	notO'	Putative uncharacterized protein [Source:UniProtKB/TrEMBL;Acc:G4MWN3]	-	-	-	-	GO:0016020//membrane;GO:0016021//integral component of membrane	-	GO:0055085//transmembrane transport
MGG_08002	153	86	110	21	49	70	2.917	2.395	2.116	0.588	1.36	1.458	2.476	1.13533	-1.1249	0.0100348	0.0446447	fur4	Uracil permease [Source:UniProtKB/TrEMBL;Acc:G4MX48]	-	-	-	-	GO:0016020//membrane;GO:0016021//integral component of membrane	GO:0015205//nucleobase transmembrane transporter activity;GO:0022857//transmembrane transporter activity	GO:0055085//transmembrane transport
MGG_01458	119	95	139	49	31	60	1.404	1.638	1.657	0.843	0.537	0.773	1.56633	0.717667	-1.12601	0.00235462	0.0136127	--	Putative uncharacterized protein [Source:UniProtKB/TrEMBL;Acc:G4MSI8]	-	-	-	-	-	-	-
MGG_16990	83	75	113	29	33	45	2.056	2.714	2.825	1.056	1.19	1.219	2.53167	1.155	-1.13219	0.00433619	0.0226248	--	Putative uncharacterized protein [Source:UniProtKB/TrEMBL;Acc:G4N3A5]	-	-	-	-	-	-	-
MGG_05955	241	195	315	68	104	122	3.406	4.025	4.492	1.412	2.139	1.884	3.97433	1.81167	-1.1334	7.71E-05	0.000741123	--	Putative uncharacterized protein [Source:UniProtKB/TrEMBL;Acc:G4N4B8]	-	-	-	-	GO:0005575//cellular_component;GO:0005622//intracellular	GO:0003674//molecular_function;GO:0003676//nucleic acid binding;GO:0008270//zinc ion binding;GO:0046872//metal ion binding	GO:0008150//biological_process
MGG_11188	745	449	838	235	250	286	7.558	6.653	8.586	3.503	3.697	3.174	7.599	3.458	-1.13587	8.59E-09	2.02E-07	--	Putative uncharacterized protein [Source:UniProtKB/TrEMBL;Acc:G4MTF5]	-	-	-	-	-	-	-
MGG_06917	864	712	988	326	323	337	15.681	18.875	18.098	8.694	8.534	6.685	17.5513	7.971	-1.13875	7.11E-09	1.69E-07	urg1	GTP cyclohydrolase II [Source:UniProtKB/TrEMBL;Acc:G4MN18]	-	-	-	-	GO:0005575//cellular_component	GO:0003935//GTP cyclohydrolase II activity;GO:0016787//hydrolase activity	GO:0008150//biological_process;GO:0009231//riboflavin biosynthetic process
MGG_04674	8196	6416	7866	2313	2752	3812	98.74	112.901	95.64	40.945	48.262	50.195	102.427	46.4673	-1.14031	2.34E-13	9.65E-12	--	Putative uncharacterized protein [Source:UniProtKB/TrEMBL;Acc:G4MTB7]	-	-	-	-	GO:0005634//nucleus	GO:0000981//RNA polymerase II transcription factor activity, sequence-specific DNA binding;GO:0003700//transcription factor activity, sequence-specific DNA binding;GO:0008270//zinc ion binding	GO:0006355//regulation of transcription, DNA-templated;GO:0006357//regulation of transcription from RNA polymerase II promoter
MGG_04230	140	120	251	45	64	90	3.704	4.638	6.702	1.749	2.465	2.603	5.01467	2.27233	-1.14198	0.00250267	0.0143383	PfmaC	Putative uncharacterized protein [Source:UniProtKB/TrEMBL;Acc:G4NFC2]	-	-	-	-	GO:0016020//membrane;GO:0016021//integral component of membrane	-	GO:0055085//transmembrane transport
MGG_01129	316	180	432	109	102	137	5.847	4.865	8.068	2.964	2.747	2.771	6.26	2.82733	-1.14672	8.08E-05	0.000771959	--	Putative uncharacterized protein [Source:UniProtKB/TrEMBL;Acc:G4NC66]	-	-	-	-	GO:0005575//cellular_component;GO:0016020//membrane;GO:0016021//integral component of membrane	GO:0003674//molecular_function	GO:0008150//biological_process
MGG_05860	167	121	187	43	65	75	3.066	3.244	3.465	1.16	1.737	1.505	3.25833	1.46733	-1.15094	0.000196199	0.00167016	--	Putative uncharacterized protein [Source:UniProtKB/TrEMBL;Acc:G4N3Q8]	-	-	-	-	GO:0005575//cellular_component;GO:0016020//membrane;GO:0016021//integral component of membrane	GO:0003674//molecular_function	GO:0008150//biological_process
MGG_12906	818	712	709	279	219	385	18.407	23.428	16.11	9.236	7.185	9.47	19.315	8.63033	-1.16223	1.30E-06	1.97E-05	--	Putative uncharacterized protein [Source:UniProtKB/TrEMBL;Acc:G4N5C3]	-	-	-	-	-	-	-
MGG_00388	441	280	422	98	169	164	4.569	4.237	4.413	1.492	2.549	1.857	4.40633	1.966	-1.16432	2.72E-06	3.84E-05	--	Putative uncharacterized protein [Source:UniProtKB/TrEMBL;Acc:G4NCF5]	-	-	-	-	-	GO:0005515//protein binding	-
MGG_04847	310	347	521	126	128	207	6.518	10.656	11.055	3.893	3.918	4.757	9.40967	4.18933	-1.16742	0.000109636	0.00100874	CPO	Peptidase M14 [Source:UniProtKB/TrEMBL;Acc:G4N2A5]	-	-	-	-	GO:0005575//cellular_component	GO:0004181//metallocarboxypeptidase activity;GO:0008270//zinc ion binding	GO:0006508//proteolysis;GO:0044271//cellular nitrogen compound biosynthetic process
MGG_01778	846	650	1372	321	300	461	10.39	11.66	17.006	5.793	5.363	6.188	13.0187	5.78133	-1.17111	4.09E-06	5.50E-05	VdtG	Aflatoxin efflux pump [Source:UniProtKB/TrEMBL;Acc:G4MVQ9]	-	-	-	-	GO:0016020//membrane;GO:0016021//integral component of membrane	-	GO:0055085//transmembrane transport
MGG_13944	790	556	773	305	228	253	44.608	45.857	44.052	25.306	18.741	15.614	44.839	19.887	-1.17293	2.61E-07	4.59E-06	--	Putative uncharacterized protein [Source:UniProtKB/TrEMBL;Acc:G4NA80]	-	-	-	-	GO:0005575//cellular_component;GO:0016020//membrane;GO:0016021//integral component of membrane	GO:0003674//molecular_function	-
MGG_06364	543	415	692	157	219	247	7.243	8.086	9.316	3.077	4.252	3.601	8.215	3.64333	-1.173	1.64E-07	3.02E-06	ace1	Putative uncharacterized protein [Source:UniProtKB/TrEMBL;Acc:G4N7T7]	-	-	-	-	GO:0005622//intracellular	GO:0003676//nucleic acid binding;GO:0008270//zinc ion binding;GO:0046872//metal ion binding	-
MGG_01394	101	76	150	35	43	43	1.743	1.915	2.612	0.887	1.08	0.811	2.09	0.926	-1.17442	0.00189596	0.0113873	--	Putative uncharacterized protein [Source:UniProtKB/TrEMBL;Acc:G4MZH1]	-	-	-	-	GO:0016020//membrane;GO:0016021//integral component of membrane	-	-
MGG_01370	251	245	310	108	81	120	3.585	5.111	4.468	2.266	1.684	1.873	4.388	1.941	-1.17676	3.47E-05	0.000374785	ARB_02390	Vacuolar protein sorting-associated protein 70 [Source:UniProtKB/TrEMBL;Acc:G4MZ32]	-	-	-	-	GO:0005575//cellular_component	GO:0008233//peptidase activity	GO:0006508//proteolysis
MGG_13765	537	624	739	232	205	303	11.967	20.311	16.62	7.597	6.65	7.38	16.2993	7.209	-1.17694	7.73E-06	9.68E-05	ARB_01345	Putative uncharacterized protein [Source:UniProtKB/TrEMBL;Acc:G4MQU4]	-	-	-	-	-	GO:0008236//serine-type peptidase activity	GO:0006508//proteolysis
MGG_14550	424	321	496	178	111	175	10.618	11.742	12.536	6.55	4.046	4.79	11.632	5.12867	-1.18144	6.77E-06	8.65E-05	TS2	Putative uncharacterized protein [Source:UniProtKB/TrEMBL;Acc:G4MRK7]	-	-	-	-	-	GO:0000166//nucleotide binding	-
MGG_06285	4008	2754	3228	896	1299	1610	46.55	46.719	37.837	15.291	21.962	20.438	43.702	19.2303	-1.18432	2.38E-10	6.91E-09	--	Putative uncharacterized protein [Source:UniProtKB/TrEMBL;Acc:G4N881]	-	-	-	-	GO:0005634//nucleus	GO:0003677//DNA binding;GO:0003700//transcription factor activity, sequence-specific DNA binding;GO:0043565//sequence-specific DNA binding	GO:0006355//regulation of transcription, DNA-templated
MGG_00290	257	163	269	64	74	124	8.888	8.234	9.389	3.252	3.725	4.687	8.837	3.888	-1.18453	2.19E-05	0.000246012	--	Putative uncharacterized protein [Source:UniProtKB/TrEMBL;Acc:G4ND83]	-	-	-	-	GO:0005575//cellular_component	GO:0003674//molecular_function	GO:0008150//biological_process
MGG_09804	1821	1448	1674	494	608	787	63.715	74.002	59.113	25.398	30.967	30.097	65.61	28.8207	-1.18681	4.27E-12	1.52E-10	--	Putative uncharacterized protein [Source:UniProtKB/TrEMBL;Acc:G4NIL0]	-	-	-	-	GO:0005575//cellular_component	GO:0003674//molecular_function	GO:0008150//biological_process
MGG_09179	685	563	666	188	242	300	13.979	16.782	13.717	5.637	7.189	6.691	14.826	6.50567	-1.18836	3.12E-09	7.83E-08	stcS	Putative uncharacterized protein [Source:UniProtKB/TrEMBL;Acc:G4MPC5]	-	-	-	-	GO:0016020//membrane;GO:0016021//integral component of membrane	GO:0004497//monooxygenase activity;GO:0005506//iron ion binding;GO:0009055//electron carrier activity;GO:0016491//oxidoreductase activity;GO:0016705//oxidoreductase activity, acting on paired donors, with incorporation or reduction of molecular oxygen;GO:0020037//heme binding;GO:0046872//metal ion binding	GO:0055114//oxidation-reduction process
MGG_07982	414	364	331	153	145	114	8.838	11.35	7.132	4.799	4.506	2.66	9.10667	3.98833	-1.19114	0.000115215	0.0010476	ABA2	Cytochrome P450 monooxygenase [Source:UniProtKB/TrEMBL;Acc:G4N2X2]	-	-	-	-	GO:0016020//membrane;GO:0016021//integral component of membrane	GO:0004497//monooxygenase activity;GO:0005506//iron ion binding;GO:0009055//electron carrier activity;GO:0016491//oxidoreductase activity;GO:0016705//oxidoreductase activity, acting on paired donors, with incorporation or reduction of molecular oxygen;GO:0020037//heme binding;GO:0046872//metal ion binding	GO:0009405//pathogenesis;GO:0055114//oxidation-reduction process
MGG_00575	578	380	493	139	167	244	11.345	10.895	9.766	4.009	4.772	5.235	10.6687	4.672	-1.19127	1.13E-08	2.59E-07	--	Putative uncharacterized protein [Source:UniProtKB/TrEMBL;Acc:G4NBC4]	-	-	-	-	GO:0005575//cellular_component;GO:0016020//membrane;GO:0016021//integral component of membrane	GO:0003674//molecular_function	-
MGG_08589	444	241	642	139	99	258	12.451	9.872	18.17	5.728	4.041	7.908	13.4977	5.89233	-1.1958	0.000854332	0.00589794	--	Putative uncharacterized protein [Source:UniProtKB/TrEMBL;Acc:G4N674]	-	-	-	-	GO:0005575//cellular_component	-	GO:0008150//biological_process;GO:0044271//cellular nitrogen compound biosynthetic process
MGG_00486	110	64	106	28	31	45	4.791	4.062	4.668	1.795	1.972	2.13	4.507	1.96567	-1.19715	0.00132012	0.00847494	--	Putative uncharacterized protein [Source:UniProtKB/TrEMBL;Acc:G4NBT4]	-	-	-	-	-	-	-
MGG_00837	449	295	454	90	148	214	6.005	5.762	6.128	1.769	2.881	3.128	5.965	2.59267	-1.20209	6.78E-06	8.66E-05	--	Putative uncharacterized protein [Source:UniProtKB/TrEMBL;Acc:G4NE25]	-	-	-	-	GO:0016020//membrane;GO:0016021//integral component of membrane	-	-
MGG_08326	513	554	643	132	246	278	10.427	16.429	13.177	3.947	7.262	6.161	13.3443	5.79	-1.20459	4.37E-05	0.000452729	HDHD5	Putative uncharacterized protein [Source:UniProtKB/TrEMBL;Acc:G4MWS7]	-	-	-	-	GO:0005575//cellular_component	GO:0016787//hydrolase activity	GO:0008152//metabolic process;GO:0043581//mycelium development
MGG_01482	104	70	119	28	34	46	2.42	2.379	2.794	0.957	1.152	1.17	2.531	1.093	-1.21141	0.0009748	0.00660725	--	GRF zinc finger domain-containing protein [Source:UniProtKB/TrEMBL;Acc:G4MSX8]	-	-	-	-	-	GO:0008270//zinc ion binding;GO:0016491//oxidoreductase activity;GO:0016706//oxidoreductase activity, acting on paired donors, with incorporation or reduction of molecular oxygen, 2-oxoglutarate as one donor, and incorporation of one atom each of oxygen into both donors;GO:0051213//dioxygenase activity	GO:0006281//DNA repair;GO:0006307//DNA dealkylation involved in DNA repair;GO:0035552//oxidative single-stranded DNA demethylation;GO:0055114//oxidation-reduction process
MGG_09079	269	200	381	88	102	119	9.973	10.831	14.256	4.794	5.505	4.822	11.6867	5.04033	-1.21327	6.86E-06	8.74E-05	--	Putative uncharacterized protein [Source:UniProtKB/TrEMBL;Acc:G4MZT0]	-	-	-	-	GO:0005575//cellular_component	GO:0003674//molecular_function	GO:0008150//biological_process
MGG_02817	302	193	386	77	87	164	5.715	5.335	7.372	2.141	2.397	3.392	6.14067	2.64333	-1.21604	6.09E-05	0.000604084	GAD1	Glutamate decarboxylase [Source:UniProtKB/TrEMBL;Acc:G5EHP8]	Metabolism;Metabolism;Metabolism;Metabolism;Metabolism;Metabolism	Global and overview maps;Global and overview maps;Amino acid metabolism;Metabolism of other amino acids;Carbohydrate metabolism;Metabolism of other amino acids	ko01100//Metabolic pathways;ko01110//Biosynthesis of secondary metabolites;ko00250//Alanine, aspartate and glutamate metabolism;ko00410//beta-Alanine metabolism;ko00650//Butanoate metabolism;ko00430//Taurine and hypotaurine metabolism	K01580;K01580;K01580;K01580;K01580;K01580	GO:0005575//cellular_component;GO:0005737//cytoplasm	GO:0003824//catalytic activity;GO:0004351//glutamate decarboxylase activity;GO:0016829//lyase activity;GO:0016831//carboxy-lyase activity;GO:0030170//pyridoxal phosphate binding	GO:0006536//glutamate metabolic process;GO:0019752//carboxylic acid metabolic process;GO:0034599//cellular response to oxidative stress
MGG_05874	986	581	690	277	235	310	16.723	14.393	11.811	6.903	5.802	5.747	14.309	6.15067	-1.21811	4.17E-09	1.02E-07	--	Putative uncharacterized protein [Source:UniProtKB/TrEMBL;Acc:G4N3S1]	-	-	-	-	GO:0005575//cellular_component	GO:0003674//molecular_function	-
MGG_05421	1636	1017	1427	397	532	550	59.489	54.016	52.369	21.212	28.16	21.859	55.2913	23.7437	-1.21951	1.16E-13	5.01E-12	--	Putative uncharacterized protein [Source:UniProtKB/TrEMBL;Acc:G4MLD8]	-	-	-	-	GO:0005575//cellular_component	GO:0003674//molecular_function	GO:0044271//cellular nitrogen compound biosynthetic process
MGG_00973	216	89	128	65	44	40	4.574	2.753	2.735	2.022	1.356	0.926	3.354	1.43467	-1.22517	0.00293047	0.0163306	ARB_02372	FAD binding domain-containing protein [Source:UniProtKB/TrEMBL;Acc:G4ND51]	-	-	-	-	GO:0005575//cellular_component	GO:0003674//molecular_function;GO:0003824//catalytic activity;GO:0008762//UDP-N-acetylmuramate dehydrogenase activity;GO:0016491//oxidoreductase activity;GO:0016614//oxidoreductase activity, acting on CH-OH group of donors;GO:0050660//flavin adenine dinucleotide binding;GO:0071949//FAD binding	GO:0055114//oxidation-reduction process
MGG_15535	895	498	1261	267	299	373	8.991	7.308	12.785	3.941	4.373	4.096	9.69467	4.13667	-1.22872	1.15E-06	1.77E-05	DUR1,2	Putative uncharacterized protein [Source:UniProtKB/TrEMBL;Acc:G4MZD9]	Metabolism;Metabolism;Metabolism	Global and overview maps;Amino acid metabolism;Xenobiotics biodegradation and metabolism	ko01100//Metabolic pathways;ko00220//Arginine biosynthesis;ko00791//Atrazine degradation	K14541;K14541;K14541	-	GO:0000166//nucleotide binding;GO:0003755//peptidyl-prolyl cis-trans isomerase activity;GO:0003824//catalytic activity;GO:0004075//biotin carboxylase activity;GO:0005524//ATP binding;GO:0016874//ligase activity;GO:0046872//metal ion binding	GO:0000413//protein peptidyl-prolyl isomerization;GO:0006457//protein folding;GO:0008152//metabolic process
MGG_06156	127	102	329	68	57	71	1.393	1.683	3.645	1.118	0.881	0.865	2.24033	0.954667	-1.23064	0.00596622	0.0294121	--	Putative uncharacterized protein [Source:UniProtKB/TrEMBL;Acc:G4MZZ1]	-	-	-	-	GO:0005575//cellular_component;GO:0016020//membrane;GO:0016021//integral component of membrane	GO:0003674//molecular_function;GO:0005515//protein binding	GO:0008150//biological_process
MGG_06955	490	402	757	159	178	266	8.307	9.955	12.952	3.961	4.393	4.929	10.4047	4.42767	-1.23261	1.55E-06	2.31E-05	--	Putative uncharacterized protein [Source:UniProtKB/TrEMBL;Acc:G4MNH4]	-	-	-	-	GO:0016020//membrane;GO:0016021//integral component of membrane	-	-
MGG_03279	1039	524	1162	302	205	477	15.625	11.51	17.636	6.673	4.488	7.84	14.9237	6.33367	-1.23649	1.39E-05	0.000164455	--	Putative uncharacterized protein [Source:UniProtKB/TrEMBL;Acc:G4N9H3]	-	-	-	-	-	-	-
MGG_03415	345	207	450	87	116	156	4.357	3.818	5.735	1.614	2.132	2.153	4.63667	1.96633	-1.23758	7.40E-06	9.31E-05	het-6	Putative uncharacterized protein [Source:UniProtKB/TrEMBL;Acc:G4N8L0]	-	-	-	-	GO:0005575//cellular_component	GO:0003674//molecular_function;GO:0005515//protein binding	GO:0008150//biological_process
MGG_17169	80	57	91	25	27	29	1.804	1.877	2.071	0.828	0.886	0.715	1.91733	0.809667	-1.2437	0.00190883	0.0114519	--	Putative uncharacterized protein [Source:UniProtKB/TrEMBL;Acc:G4N6L7]	-	-	-	-	GO:0005575//cellular_component;GO:0016020//membrane;GO:0016021//integral component of membrane	GO:0003674//molecular_function	GO:0008150//biological_process
MGG_07980	94	62	145	38	28	39	2.078	2.002	3.235	1.234	0.901	0.942	2.43833	1.02567	-1.24933	0.00236546	0.0136681	GIT1	Metabolite transporter [Source:UniProtKB/TrEMBL;Acc:G4N2X0]	-	-	-	-	GO:0016020//membrane;GO:0016021//integral component of membrane	GO:0005215//transporter activity;GO:0022857//transmembrane transporter activity	GO:0006810//transport;GO:0044271//cellular nitrogen compound biosynthetic process;GO:0055085//transmembrane transport
MGG_08453	98	68	68	25	26	34	2.148	2.177	1.504	0.805	0.83	0.815	1.943	0.816667	-1.25047	0.00248349	0.0142511	--	Putative uncharacterized protein [Source:UniProtKB/TrEMBL;Acc:G4NA84]	-	-	-	-	GO:0016020//membrane;GO:0016021//integral component of membrane	-	-
MGG_09601	276	386	352	108	106	172	5.739	11.724	7.387	3.3	3.209	3.909	8.28333	3.47267	-1.25417	0.000160278	0.00140566	axlA	Alpha-xylosidase [Source:UniProtKB/TrEMBL;Acc:G5EH41]	-	-	-	-	GO:0005575//cellular_component	GO:0003824//catalytic activity;GO:0004553//hydrolase activity, hydrolyzing O-glycosyl compounds;GO:0016787//hydrolase activity;GO:0016798//hydrolase activity, acting on glycosyl bonds;GO:0030246//carbohydrate binding	GO:0005975//carbohydrate metabolic process;GO:0008152//metabolic process
MGG_02225	340	286	474	100	139	153	7.671	9.429	10.779	3.327	4.573	3.78	9.293	3.89333	-1.25514	7.77E-07	1.24E-05	easD	2,3-dihydro-2,3-dihydroxybenzoate dehydrogenase [Source:UniProtKB/TrEMBL;Acc:G4MPN0]	Metabolism;Metabolism	Global and overview maps;Biosynthesis of other secondary metabolites	ko01110//Biosynthesis of secondary metabolites;ko00901//Indole alkaloid biosynthesis	K17746;K17746	-	GO:0000166//nucleotide binding;GO:0016491//oxidoreductase activity	GO:0008152//metabolic process;GO:0055114//oxidation-reduction process
MGG_00678	4003	3316	6541	1164	1640	2121	155.899	188.632	257.098	66.611	92.975	90.285	200.543	83.2903	-1.26769	1.08E-07	2.06E-06	SPCC70.08c	Putative uncharacterized protein [Source:UniProtKB/TrEMBL;Acc:G4NAZ0]	-	-	-	-	-	-	-
MGG_09762	111	107	165	45	50	37	1.982	2.79	2.973	1.181	1.299	0.722	2.58167	1.06733	-1.27429	0.00068824	0.00490155	--	Putative uncharacterized protein [Source:UniProtKB/TrEMBL;Acc:G4NA23]	-	-	-	-	-	-	-
MGG_13253	2031	1429	3229	688	715	913	35.878	36.871	57.568	17.858	18.386	17.628	43.439	17.9573	-1.27442	2.82E-08	6.12E-07	str4	Putative uncharacterized protein [Source:UniProtKB/TrEMBL;Acc:G4N485]	-	-	-	-	-	GO:0008812//choline dehydrogenase activity;GO:0016614//oxidoreductase activity, acting on CH-OH group of donors;GO:0050660//flavin adenine dinucleotide binding	GO:0006066//alcohol metabolic process;GO:0055114//oxidation-reduction process
MGG_05122	121	97	177	39	43	57	3.14	3.676	4.635	1.487	1.624	1.617	3.817	1.576	-1.27617	0.000209798	0.0017665	--	Putative uncharacterized protein [Source:UniProtKB/TrEMBL;Acc:G4N4H5]	-	-	-	-	GO:0005575//cellular_component	GO:0003824//catalytic activity	GO:0009116//nucleoside metabolic process
MGG_00275	381	265	384	93	120	151	6.661	6.767	6.773	2.379	3.064	2.887	6.73367	2.77667	-1.27804	3.71E-09	9.14E-08	SPAC1002.16c	MFS transporter [Source:UniProtKB/TrEMBL;Acc:G4NDA0]	-	-	-	-	GO:0016020//membrane;GO:0016021//integral component of membrane	-	GO:0055085//transmembrane transport
MGG_05507	231	141	209	63	68	69	4.534	4.043	4.14	1.817	1.943	1.48	4.239	1.74667	-1.27912	1.65E-06	2.46E-05	--	Putative uncharacterized protein [Source:UniProtKB/TrEMBL;Acc:G4MM80]	-	-	-	-	GO:0005575//cellular_component	GO:0003674//molecular_function	GO:0008150//biological_process
MGG_04852	260	259	413	84	111	137	2.367	3.444	3.795	1.124	1.471	1.363	3.202	1.31933	-1.27916	9.31E-06	0.00011442	SPAC821.13c	Phospholipid-transporting ATPase 1 [Source:UniProtKB/TrEMBL;Acc:G4N2B1]	-	-	-	-	GO:0005575//cellular_component;GO:0016020//membrane;GO:0016021//integral component of membrane	GO:0000166//nucleotide binding;GO:0000287//magnesium ion binding;GO:0003674//molecular_function;GO:0004012//phospholipid-translocating ATPase activity;GO:0005524//ATP binding;GO:0015662//ATPase activity, coupled to transmembrane movement of ions, phosphorylative mechanism;GO:0016787//hydrolase activity;GO:0016820//hydrolase activity, acting on acid anhydrides, catalyzing transmembrane movement of…	GO:0006812//cation transport;GO:0015914//phospholipid transport
MGG_10751	64	77	113	23	43	21	1.152	2.024	2.052	0.608	1.126	0.413	1.74267	0.715667	-1.28394	0.00934888	0.0423955	cao1	Peroxisomal copper amine oxidase [Source:UniProtKB/TrEMBL;Acc:G4MXD9]	Metabolism;Metabolism;Metabolism;Metabolism;Metabolism;Metabolism	Global and overview maps;Global and overview maps;Amino acid metabolism;Amino acid metabolism;Amino acid metabolism;Metabolism of other amino acids	ko01100//Metabolic pathways;ko01110//Biosynthesis of secondary metabolites;ko00260//Glycine, serine and threonine metabolism;ko00350//Tyrosine metabolism;ko00360//Phenylalanine metabolism;ko00410//beta-Alanine metabolism	K00276;K00276;K00276;K00276;K00276;K00276	-	GO:0005507//copper ion binding;GO:0008131//primary amine oxidase activity;GO:0016491//oxidoreductase activity;GO:0046872//metal ion binding;GO:0048038//quinone binding	GO:0009308//amine metabolic process;GO:0055114//oxidation-reduction process
MGG_04886	128	67	129	36	34	40	1.07	0.818	1.088	0.442	0.414	0.365	0.992	0.407	-1.28531	0.000277857	0.00223838	--	Putative uncharacterized protein [Source:UniProtKB/TrEMBL;Acc:G4N2Q9]	-	-	-	-	-	GO:0005515//protein binding	-
MGG_14052	135	134	125	38	40	67	8.118	11.769	7.586	3.358	3.501	4.404	9.15767	3.75433	-1.28642	0.000398066	0.0030478	--	Putative uncharacterized protein [Source:UniProtKB/TrEMBL;Acc:G4NL88]	-	-	-	-	-	-	-
MGG_05692	90	89	65	32	25	30	5.32	7.684	3.878	2.779	2.151	1.938	5.62733	2.28933	-1.29752	0.00399764	0.0211751	--	Putative uncharacterized protein [Source:UniProtKB/TrEMBL;Acc:G4MP30]	-	-	-	-	GO:0016020//membrane;GO:0016021//integral component of membrane	-	-
MGG_08660	663	352	646	165	184	211	21.074	16.343	20.724	7.707	8.514	7.331	19.3803	7.85067	-1.30371	6.84E-11	2.12E-09	--	Putative uncharacterized protein [Source:UniProtKB/TrEMBL;Acc:G4MLG0]	-	-	-	-	-	-	-
MGG_10049	481	308	483	146	137	143	16.165	15.119	16.382	7.21	6.702	5.253	15.8887	6.38833	-1.31449	4.29E-10	1.20E-08	--	Putative uncharacterized protein [Source:UniProtKB/TrEMBL;Acc:G4N997]	-	-	-	-	GO:0005575//cellular_component	GO:0003674//molecular_function	GO:0008150//biological_process
MGG_05078	5235	4000	4568	1378	1613	1764	51.805	57.818	45.622	20.037	23.236	19.08	51.7483	20.7843	-1.31602	8.00E-19	5.77E-17	cta3	Potassium/sodium efflux P-type ATPase [Source:UniProtKB/TrEMBL;Acc:G4N471]	-	-	-	-	GO:0016020//membrane;GO:0016021//integral component of membrane	GO:0000166//nucleotide binding;GO:0003824//catalytic activity;GO:0005524//ATP binding;GO:0015662//ATPase activity, coupled to transmembrane movement of ions, phosphorylative mechanism;GO:0016787//hydrolase activity;GO:0016820//hydrolase activity, acting on acid anhydrides, catalyzing transmembrane movement of substances;GO:0019829//cation-transporting ATPase activity;GO:0046872//metal ion binding	GO:0006754//ATP biosynthetic process;GO:0006812//cation transport;GO:0008152//metabolic process;GO:0098655//cation transmembrane transport
MGG_07521	964	801	864	263	298	351	12.826	15.567	11.602	5.142	5.772	5.104	13.3317	5.33933	-1.32013	1.24E-12	4.61E-11	--	Putative uncharacterized protein [Source:UniProtKB/TrEMBL;Acc:G4N1Q5]	-	-	-	-	GO:0016020//membrane;GO:0016021//integral component of membrane	GO:0003674//molecular_function	GO:0008150//biological_process
MGG_00952	1496	903	1554	272	452	638	28.739	25.333	30.127	7.675	12.641	13.396	28.0663	11.2373	-1.32054	2.11E-08	4.66E-07	--	Amidohydrolase 2 [Source:UniProtKB/TrEMBL;Acc:G4ND71]	-	-	-	-	-	GO:0003824//catalytic activity;GO:0016787//hydrolase activity	GO:0008152//metabolic process
MGG_15408	126	60	171	17	43	61	2.358	1.64	3.229	0.467	1.171	1.248	2.409	0.962	-1.32433	0.00511945	0.0258507	--	Putative uncharacterized protein [Source:UniProtKB/TrEMBL;Acc:G4MXY9]	-	-	-	-	GO:0016020//membrane;GO:0016021//integral component of membrane	-	-
MGG_09856	104	84	109	30	34	37	1.687	1.99	1.784	0.715	0.803	0.656	1.82033	0.724667	-1.32881	0.000178128	0.00153904	DAS1	Dihydroxyacetone synthase [Source:UniProtKB/TrEMBL;Acc:G4NIF3]	Metabolism;Metabolism;Metabolism	Global and overview maps;Global and overview maps;Energy metabolism	ko01100//Metabolic pathways;ko01200//Carbon metabolism;ko00680//Methane metabolism	K17100;K17100;K17100	GO:0005575//cellular_component	GO:0003824//catalytic activity	GO:0008150//biological_process;GO:0008152//metabolic process
MGG_03914	2731	824	2291	460	709	696	82.302	37.426	71.037	19.762	32.768	23.397	63.5883	25.309	-1.32911	0.00436778	0.0227129	--	Putative uncharacterized protein [Source:UniProtKB/TrEMBL;Acc:G4NH79]	-	-	-	-	GO:0005575//cellular_component	GO:0003674//molecular_function	GO:0044271//cellular nitrogen compound biosynthetic process
MGG_01764	95	63	134	28	29	40	2.779	2.703	3.957	1.216	1.241	1.291	3.14633	1.24933	-1.33251	0.000536125	0.00395095	--	Putative uncharacterized protein [Source:UniProtKB/TrEMBL;Acc:G4MVP2]	-	-	-	-	GO:0005575//cellular_component	GO:0003674//molecular_function	GO:0008150//biological_process
MGG_08759	317	198	413	70	104	138	10.714	9.774	14.087	3.476	5.117	5.098	11.525	4.56367	-1.3365	2.13E-06	3.11E-05	--	Putative uncharacterized protein [Source:UniProtKB/TrEMBL;Acc:G4NFQ0]	-	-	-	-	GO:0005575//cellular_component	GO:0003674//molecular_function	GO:0008150//biological_process
MGG_05855	184	145	250	70	70	47	3.241	3.73	4.444	1.812	1.795	0.905	3.805	1.504	-1.33909	9.21E-05	0.00086342	caeB	Putative uncharacterized protein [Source:UniProtKB/TrEMBL;Acc:G4N3P8]	-	-	-	-	GO:0016020//membrane;GO:0016021//integral component of membrane	GO:0008233//peptidase activity	-
MGG_14154	745	442	445	231	121	190	23.826	20.647	14.363	10.855	5.633	6.641	19.612	7.70967	-1.347	1.69E-05	0.000195743	--	Putative uncharacterized protein [Source:UniProtKB/TrEMBL;Acc:G4NIM4]	-	-	-	-	GO:0005575//cellular_component;GO:0016020//membrane;GO:0016021//integral component of membrane	GO:0003674//molecular_function	GO:0008150//biological_process
MGG_10547	187	105	165	42	32	83	2.807	2.302	2.5	0.926	0.699	1.362	2.53633	0.995667	-1.34901	0.000170833	0.00148237	--	Ankyrin repeat domain-containing protein [Source:UniProtKB/TrEMBL;Acc:G4MKG0]	-	-	-	-	-	GO:0005515//protein binding	-
MGG_06449	228	204	192	66	65	83	2.408	3.148	2.047	1.024	0.999	0.958	2.53433	0.993667	-1.35077	3.40E-06	4.69E-05	--	Putative uncharacterized protein [Source:UniProtKB/TrEMBL;Acc:G4N789]	-	-	-	-	-	-	-
MGG_15669	379	448	412	117	139	177	5.678	9.816	6.233	2.572	3.033	2.904	7.24233	2.83633	-1.35243	1.48E-06	2.21E-05	--	Putative uncharacterized protein [Source:UniProtKB/TrEMBL;Acc:G4MYK9]	-	-	-	-	GO:0005575//cellular_component	GO:0003674//molecular_function	-
MGG_08305	101	66	141	37	32	28	2.527	2.398	3.568	1.374	1.177	0.769	2.831	1.10667	-1.35509	0.000575117	0.00419257	--	Putative uncharacterized protein [Source:UniProtKB/TrEMBL;Acc:G4MWW1]	-	-	-	-	GO:0005575//cellular_component;GO:0016020//membrane;GO:0016021//integral component of membrane	GO:0003993//acid phosphatase activity	GO:0008150//biological_process
MGG_05988	411	232	279	75	77	164	9.188	7.576	6.295	2.464	2.506	4.007	7.68633	2.99233	-1.36102	7.24E-06	9.14E-05	DDB_G0275547	Lipid phosphate phosphatase 2 [Source:UniProtKB/TrEMBL;Acc:G4N4L0]	-	-	-	-	GO:0005575//cellular_component;GO:0016020//membrane;GO:0016021//integral component of membrane	GO:0003824//catalytic activity	GO:0008152//metabolic process
MGG_10860	90	58	162	35	26	38	1.806	1.7	3.28	1.032	0.759	0.833	2.262	0.874667	-1.37079	0.00167179	0.0102343	ERG6	Sterol 24-C-methyltransferase [Source:UniProtKB/TrEMBL;Acc:G4N2X7]	Metabolism;Metabolism;Metabolism	Global and overview maps;Global and overview maps;Lipid metabolism	ko01100//Metabolic pathways;ko01110//Biosynthesis of secondary metabolites;ko00100//Steroid biosynthesis	K00559;K00559;K00559	GO:0005741//mitochondrial outer membrane;GO:0005811//lipid particle	GO:0003838//sterol 24-C-methyltransferase activity;GO:0008168//methyltransferase activity;GO:0016740//transferase activity	GO:0006629//lipid metabolic process;GO:0006694//steroid biosynthetic process;GO:0008152//metabolic process;GO:0008202//steroid metabolic process;GO:0016126//sterol biosynthetic process;GO:0032259//methylation
MGG_11754	843	436	1274	225	266	320	13.937	10.512	21.242	5.463	6.395	5.78	15.2303	5.87933	-1.37322	8.76E-07	1.38E-05	hmt1	SMDR1 [Source:UniProtKB/TrEMBL;Acc:G4MPV8]	-	-	-	-	GO:0016020//membrane;GO:0016021//integral component of membrane	GO:0000166//nucleotide binding;GO:0005524//ATP binding;GO:0016887//ATPase activity;GO:0017111//nucleoside-triphosphatase activity;GO:0042626//ATPase activity, coupled to transmembrane movement of substances	GO:0006810//transport;GO:0055085//transmembrane transport
MGG_09830	1170	654	1231	349	244	392	10.323	8.428	10.962	4.525	3.134	3.78	9.90433	3.813	-1.37713	1.07E-10	3.27E-09	bor	AAA family ATPase [Source:UniProtKB/TrEMBL;Acc:G4NII3]	-	-	-	-	-	GO:0000166//nucleotide binding;GO:0005524//ATP binding;GO:0017111//nucleoside-triphosphatase activity	GO:0008150//biological_process;GO:0043581//mycelium development
MGG_05017	263	223	342	74	69	137	5.78	7.159	7.586	2.39	2.208	3.291	6.84167	2.62967	-1.37947	1.45E-06	2.17E-05	Arp1	Putative uncharacterized protein [Source:UniProtKB/TrEMBL;Acc:G4N3U3]	-	-	-	-	GO:0005575//cellular_component	GO:0003674//molecular_function;GO:0004040//amidase activity;GO:0016884//carbon-nitrogen ligase activity, with glutamine as amido-N-donor	GO:0008150//biological_process
MGG_06069	269	223	312	61	92	115	5.338	6.464	6.248	1.779	2.658	2.494	6.01667	2.31033	-1.38086	1.47E-07	2.73E-06	eglD	Endoglucanase [Source:UniProtKB/TrEMBL;Acc:G4N560]	-	-	-	-	GO:0005575//cellular_component	GO:0008061//chitin binding	-
MGG_11530	156	139	238	46	61	66	3.427	4.46	5.277	1.485	1.951	1.585	4.388	1.67367	-1.39055	1.17E-05	0.000139926	SPAC11D3.18c	Putative uncharacterized protein [Source:UniProtKB/TrEMBL;Acc:G4NB23]	-	-	-	-	GO:0016020//membrane;GO:0016021//integral component of membrane	-	GO:0055085//transmembrane transport
MGG_14097	157	124	182	43	51	56	3.015	3.478	3.527	1.213	1.426	1.175	3.34	1.27133	-1.39351	2.44E-06	3.47E-05	--	Putative uncharacterized protein [Source:UniProtKB/TrEMBL;Acc:G4MXH8]	-	-	-	-	-	-	-
MGG_16778	63	45	55	15	16	22	1.993	2.049	1.755	0.699	0.755	0.752	1.93233	0.735333	-1.39387	0.00250622	0.0143434	--	Putative uncharacterized protein [Source:UniProtKB/TrEMBL;Acc:G4N0V6]	-	-	-	-	-	-	-
MGG_05128	2956	2217	2866	592	900	1161	54.409	59.604	53.24	16.011	24.114	23.357	55.751	21.1607	-1.39761	9.15E-14	3.96E-12	SPCC777.04	Dicarboxylic amino acid permease [Source:UniProtKB/TrEMBL;Acc:G4N4I2]	-	-	-	-	GO:0016020//membrane;GO:0016021//integral component of membrane	GO:0015171//amino acid transmembrane transporter activity;GO:0022857//transmembrane transporter activity	GO:0006810//transport;GO:0006865//amino acid transport;GO:0055085//transmembrane transport
MGG_05994	2414	1744	2938	458	824	1040	21.402	22.591	26.294	5.962	10.631	10.079	23.429	8.89067	-1.39793	2.50E-09	6.39E-08	--	Putative uncharacterized protein [Source:UniProtKB/TrEMBL;Acc:G4N4L7]	-	-	-	-	GO:0005575//cellular_component	GO:0003674//molecular_function	GO:0008150//biological_process
MGG_01731	149	102	143	49	34	42	4.313	4.304	4.188	2.089	1.436	1.332	4.26833	1.619	-1.39857	1.93E-05	0.000220356	--	Putative uncharacterized protein [Source:UniProtKB/TrEMBL;Acc:G4MVA0]	-	-	-	-	-	-	-
MGG_08695	68	64	83	14	27	30	1.759	2.418	2.167	0.532	1.017	0.848	2.11467	0.799	-1.40416	0.00153369	0.00957314	yteT	NAD-binding Rossmann fold oxidoreductase [Source:UniProtKB/TrEMBL;Acc:G4NFW1]	-	-	-	-	GO:0005575//cellular_component	GO:0000166//nucleotide binding;GO:0016491//oxidoreductase activity	GO:0008152//metabolic process;GO:0055114//oxidation-reduction process
MGG_09076	684	430	811	205	182	218	15.576	14.302	18.638	6.859	6.033	5.426	16.172	6.106	-1.4052	8.67E-12	2.95E-10	eupM	Putative uncharacterized protein [Source:UniProtKB/TrEMBL;Acc:G4MZS6]	-	-	-	-	GO:0005575//cellular_component;GO:0016020//membrane;GO:0016021//integral component of membrane	GO:0003674//molecular_function	GO:0008150//biological_process;GO:0055085//transmembrane transport
MSTRG.3310	464	240	249	104	115	73	46.358	35.02	25.103	15.271	16.717	7.955	35.4937	13.3143	-1.41458	3.51E-05	0.000377244	--	-	-	-	-	-	-	-	-
MGG_00993	312	157	192	66	55	90	6.036	4.436	3.749	1.876	1.549	1.903	4.74033	1.776	-1.41636	2.23E-06	3.23E-05	cccA	Vacuolar iron transporter Ccc1 [Source:UniProtKB/TrEMBL;Acc:G4ND26]	-	-	-	-	GO:0000329//fungal-type vacuole membrane;GO:0005623//cell;GO:0005794//Golgi apparatus;GO:0016020//membrane;GO:0016021//integral component of membrane	GO:0005384//manganese ion transmembrane transporter activity;GO:0015093//ferrous iron transmembrane transporter activity	GO:0006874//cellular calcium ion homeostasis;GO:0006879//cellular iron ion homeostasis;GO:0015684//ferrous iron transport;GO:0030026//cellular manganese ion homeostasis;GO:0034755//iron ion transmembrane transport;GO:0071421//manganese ion transmembrane transport;GO:0072511//divalent inorganic cation transport
MGG_01863	135	135	145	34	40	65	2.833	4.138	3.071	1.048	1.222	1.491	3.34733	1.25367	-1.41686	4.38E-05	0.000453666	lap2	Aminopeptidase Y [Source:UniProtKB/TrEMBL;Acc:G4MWM2]	-	-	-	-	GO:0016020//membrane	GO:0004177//aminopeptidase activity;GO:0004571//mannosyl-oligosaccharide 1,2-alpha-mannosidase activity;GO:0005509//calcium ion binding;GO:0008233//peptidase activity;GO:0016787//hydrolase activity;GO:0046872//metal ion binding	GO:0006508//proteolysis
MGG_06155	527	539	1219	148	273	309	6.053	9.043	14.131	2.498	4.565	3.879	9.74233	3.64733	-1.41743	0.00752295	0.0356088	--	Putative uncharacterized protein [Source:UniProtKB/TrEMBL;Acc:G4MZY9]	-	-	-	-	-	-	-
MGG_06353	490	352	589	111	168	173	8.109	8.509	9.838	2.699	4.047	3.129	8.81867	3.29167	-1.42174	1.96E-10	5.76E-09	--	Putative uncharacterized protein [Source:UniProtKB/TrEMBL;Acc:G4N7V4]	-	-	-	-	GO:0005575//cellular_component	GO:0003674//molecular_function	GO:0008150//biological_process
MGG_11859	120	190	175	44	56	62	3.39	7.841	4.99	1.827	2.303	1.915	5.407	2.015	-1.42405	0.000267638	0.00217552	OsI_09747	Putative uncharacterized protein [Source:UniProtKB/TrEMBL;Acc:G4MM05]	-	-	-	-	-	GO:0016772//transferase activity, transferring phosphorus-containing groups	-
MGG_08293	463	311	552	128	118	173	8.158	8.004	9.816	3.314	3.027	3.332	8.65933	3.22433	-1.42526	2.31E-11	7.60E-10	orf3	Salicylate hydroxylase [Source:UniProtKB/TrEMBL;Acc:G4MX84]	-	-	-	-	GO:0005575//cellular_component	GO:0016491//oxidoreductase activity;GO:0071949//FAD binding	GO:0008152//metabolic process;GO:0055114//oxidation-reduction process
MGG_17844	98	76	103	29	23	37	4.528	5.129	4.803	1.969	1.547	1.868	4.82	1.79467	-1.42532	0.00011991	0.00108572	--	Putative uncharacterized protein [Source:UniProtKB/TrEMBL;Acc:G4NIM3]	-	-	-	-	GO:0016020//membrane;GO:0016021//integral component of membrane	-	-
MGG_06327	2630	2215	3147	773	727	1066	41.404	50.934	50.001	17.881	16.66	18.343	47.4463	17.628	-1.42843	6.39E-19	4.66E-17	opsB	Candidapepsin-3 [Source:UniProtKB/TrEMBL;Acc:G4N837]	-	-	-	-	GO:0005575//cellular_component	GO:0004190//aspartic-type endopeptidase activity;GO:0008233//peptidase activity;GO:0016787//hydrolase activity	GO:0006508//proteolysis
MGG_06238	2566	965	1970	488	615	551	25.357	13.929	19.647	7.086	8.847	5.951	19.6443	7.29467	-1.4292	3.55E-09	8.78E-08	--	Putative uncharacterized protein [Source:UniProtKB/TrEMBL;Acc:G4N8I8]	-	-	-	-	GO:0005575//cellular_component;GO:0016020//membrane;GO:0016021//integral component of membrane	GO:0003674//molecular_function	-
MGG_03392	123	74	91	33	24	33	3.357	2.95	2.506	1.323	0.953	0.984	2.93767	1.08667	-1.43476	0.000125419	0.00112992	ABA1	Putative uncharacterized protein [Source:UniProtKB/TrEMBL;Acc:G4N8N8]	-	-	-	-	GO:0016020//membrane;GO:0016021//integral component of membrane	GO:0004497//monooxygenase activity;GO:0005506//iron ion binding;GO:0009055//electron carrier activity;GO:0016491//oxidoreductase activity;GO:0016705//oxidoreductase activity, acting on paired donors, with incorporation or reduction of molecular oxygen;GO:0020037//heme binding;GO:0046872//metal ion binding	GO:0055114//oxidation-reduction process
MGG_02224	3920	2888	5239	1239	1030	1506	111.125	119.582	149.889	51.61	42.504	46.662	126.865	46.9253	-1.43486	4.41E-15	2.18E-13	--	Putative uncharacterized protein [Source:UniProtKB/TrEMBL;Acc:G4MPM9]	Metabolism;Metabolism;Metabolism;Metabolism;Metabolism;Metabolism	Global and overview maps;Amino acid metabolism;Amino acid metabolism;Amino acid metabolism;Metabolism of cofactors and vitamins;Carbohydrate metabolism	ko01100//Metabolic pathways;ko00350//Tyrosine metabolism;ko00250//Alanine, aspartate and glutamate metabolism;ko00310//Lysine degradation;ko00760//Nicotinate and nicotinamide metabolism;ko00650//Butanoate metabolism	K00135;K00135;K00135;K00135;K00135;K00135	GO:0005575//cellular_component	GO:0005515//protein binding	GO:0008150//biological_process
MGG_09867	322	260	351	84	79	139	10.983	12.931	12.074	4.2	3.918	5.163	11.996	4.427	-1.43815	3.95E-09	9.69E-08	ats1	N-acetyltransferase ats1 [Source:UniProtKB/TrEMBL;Acc:G4NIE0]	-	-	-	-	GO:0005575//cellular_component	GO:0008080//N-acetyltransferase activity;GO:0016740//transferase activity	GO:0008150//biological_process
MGG_04231	72	62	111	22	21	35	1.028	1.293	1.6	0.462	0.437	0.546	1.307	0.481667	-1.44015	0.000645143	0.0046251	--	Putative uncharacterized protein [Source:UniProtKB/TrEMBL;Acc:G4NFC1]	-	-	-	-	GO:0016020//membrane;GO:0016021//integral component of membrane	GO:0005515//protein binding	-
MGG_10573	731	566	726	215	193	226	20.68	23.388	20.729	8.937	7.948	6.988	21.599	7.95767	-1.44055	3.78E-15	1.87E-13	--	Putative uncharacterized protein [Source:UniProtKB/TrEMBL;Acc:G5EI52]	-	-	-	-	GO:0005575//cellular_component	GO:0003674//molecular_function	GO:0043581//mycelium development
MGG_07877	6019	6635	11327	1532	2711	3474	101.795	163.903	193.336	38.071	66.741	64.216	153.011	56.3427	-1.44134	0.000987256	0.00667077	AFUB_024920	Dipeptidyl-peptidase V [Source:UniProtKB/TrEMBL;Acc:G4N1Z8]	-	-	-	-	GO:0005575//cellular_component	GO:0008236//serine-type peptidase activity	GO:0006508//proteolysis
MGG_13977	60	34	64	17	14	17	0.865	0.716	0.931	0.36	0.294	0.268	0.837333	0.307333	-1.446	0.00257478	0.0146737	vpr	Alkaline proteinase [Source:UniProtKB/TrEMBL;Acc:G4NAQ4]	-	-	-	-	GO:0005618//cell wall;GO:0016020//membrane	GO:0004252//serine-type endopeptidase activity;GO:0008233//peptidase activity;GO:0008236//serine-type peptidase activity;GO:0016787//hydrolase activity	GO:0006508//proteolysis
MGG_08026	158	89	97	24	39	45	6.823	5.614	4.227	1.523	2.452	2.124	5.55467	2.033	-1.45009	0.000104852	0.000968025	--	Putative uncharacterized protein [Source:UniProtKB/TrEMBL;Acc:G4MXN6]	-	-	-	-	GO:0005575//cellular_component;GO:0016020//membrane;GO:0016021//integral component of membrane	GO:0003674//molecular_function	GO:0008150//biological_process
MGG_05798	204	175	142	77	55	25	8.648	10.836	6.075	4.796	3.394	1.158	8.51967	3.116	-1.4511	0.00209034	0.0123625	CUT1	Putative uncharacterized protein [Source:UniProtKB/TrEMBL;Acc:G4N0H2]	-	-	-	-	GO:0005576//extracellular region	GO:0016787//hydrolase activity;GO:0050525//cutinase activity;GO:0052689//carboxylic ester hydrolase activity	GO:0008152//metabolic process
MGG_05411	108	64	137	27	37	28	1.971	1.706	2.524	0.724	0.983	0.559	2.067	0.755333	-1.45235	0.000165999	0.00144727	--	Putative uncharacterized protein [Source:UniProtKB/TrEMBL;Acc:G4MLC9]	-	-	-	-	GO:0016020//membrane;GO:0016021//integral component of membrane	-	-
MGG_16114	109	111	122	40	34	33	3.414	5.07	3.863	1.843	1.549	1.116	4.11567	1.50267	-1.4536	8.72E-05	0.00082609	--	Putative uncharacterized protein [Source:UniProtKB/TrEMBL;Acc:G4MR17]	-	-	-	-	-	-	-
MGG_11560	130	90	77	26	34	33	1.851	1.872	1.106	0.544	0.705	0.514	1.60967	0.587667	-1.45369	0.000244743	0.00200753	--	Taurine catabolism dioxygenase TauD [Source:UniProtKB/TrEMBL;Acc:G4NBH5]	-	-	-	-	GO:0005575//cellular_component	GO:0016491//oxidoreductase activity;GO:0016702//oxidoreductase activity, acting on single donors with incorporation of molecular oxygen, incorporation of two atoms of oxygen;GO:0051213//dioxygenase activity	GO:0055114//oxidation-reduction process
MGG_14892	2041	1754	2019	509	550	795	63.283	79.436	63.179	23.19	24.824	26.942	68.6327	24.9853	-1.45781	4.47E-18	2.99E-16	--	Putative uncharacterized protein [Source:UniProtKB/TrEMBL;Acc:G4NGH3]	-	-	-	-	-	-	-
MGG_04751	146	82	147	18	50	47	2.769	2.272	2.814	0.502	1.381	0.974	2.61833	0.952333	-1.45911	0.00021021	0.00176855	moxY	Putative uncharacterized protein [Source:UniProtKB/TrEMBL;Acc:G4MTR2]	-	-	-	-	-	GO:0004497//monooxygenase activity;GO:0004499//N,N-dimethylaniline monooxygenase activity;GO:0016491//oxidoreductase activity;GO:0050660//flavin adenine dinucleotide binding;GO:0050661//NADP binding	GO:0055114//oxidation-reduction process
MGG_09188	461	466	396	115	144	159	12.113	17.884	10.501	4.44	5.508	4.566	13.4993	4.838	-1.48041	2.13E-08	4.68E-07	--	Malate dehydrogenase [Source:UniProtKB/TrEMBL;Acc:G4MPD5]	-	-	-	-	GO:0005575//cellular_component	GO:0003674//molecular_function	-
MGG_02654	1740	1173	2071	393	415	729	29.901	29.442	35.918	9.923	10.381	13.692	31.7537	11.332	-1.48652	6.53E-14	2.88E-12	--	Putative uncharacterized protein [Source:UniProtKB/TrEMBL;Acc:G4NJH1]	-	-	-	-	GO:0005575//cellular_component;GO:0016020//membrane;GO:0016021//integral component of membrane	GO:0003674//molecular_function	GO:0044271//cellular nitrogen compound biosynthetic process
MGG_03769	42	30	72	7	19	17	1.097	1.145	1.898	0.269	0.723	0.485	1.38	0.492333	-1.48696	0.00920813	0.0418978	--	Putative uncharacterized protein [Source:UniProtKB/TrEMBL;Acc:G4NHP2]	-	-	-	-	GO:0005575//cellular_component;GO:0016020//membrane;GO:0016021//integral component of membrane	GO:0003674//molecular_function	GO:0008150//biological_process
MGG_07765	156	113	182	49	34	53	1.945	2.057	2.29	0.898	0.617	0.722	2.09733	0.745667	-1.49195	1.77E-06	2.62E-05	--	Putative uncharacterized protein [Source:UniProtKB/TrEMBL;Acc:G4N0P0]	-	-	-	-	GO:0005575//cellular_component	GO:0003674//molecular_function	GO:0008150//biological_process
MGG_10846	1159	763	1047	256	293	348	51.163	49.197	46.646	16.605	18.828	16.791	49.002	17.408	-1.49309	9.01E-25	1.05E-22	--	Putative uncharacterized protein [Source:UniProtKB/TrEMBL;Acc:G4N396]	-	-	-	-	GO:0005575//cellular_component	GO:0003674//molecular_function	GO:0008150//biological_process
MGG_04194	96	107	92	21	30	44	1.998	3.253	1.933	0.642	0.909	1.001	2.39467	0.850667	-1.49316	0.000333772	0.00262049	aes1	Acetyl esterase [Source:UniProtKB/TrEMBL;Acc:G4NF62]	-	-	-	-	GO:0005575//cellular_component	GO:0016788//hydrolase activity, acting on ester bonds	GO:0006629//lipid metabolic process;GO:0043581//mycelium development
MGG_03807	62	31	80	25	7	18	1.574	1.15	2.05	0.933	0.259	0.5	1.59133	0.564	-1.49647	0.0088233	0.0404792	--	Putative uncharacterized protein [Source:UniProtKB/TrEMBL;Acc:G4NHL2]	-	-	-	-	GO:0005575//cellular_component;GO:0016020//membrane;GO:0016021//integral component of membrane	GO:0003674//molecular_function	GO:0008150//biological_process
MGG_04126	136	97	313	52	49	57	2.203	2.296	5.118	1.238	1.156	1.009	3.20567	1.13433	-1.49878	0.000288988	0.00231597	cys-14	Sulfate permease 2 [Source:UniProtKB/TrEMBL;Acc:G4NIT1]	-	-	-	-	GO:0016020//membrane;GO:0016021//integral component of membrane	GO:0005215//transporter activity;GO:0008271//secondary active sulfate transmembrane transporter activity;GO:0015116//sulfate transmembrane transporter activity	GO:0006810//transport;GO:0008272//sulfate transport;GO:0055085//transmembrane transport;GO:1902358//sulfate transmembrane transport
MGG_09721	40	25	60	14	10	12	0.675	0.616	1.022	0.347	0.246	0.221	0.771	0.271333	-1.50666	0.00758019	0.0358327	SPAC6G10.09	Mannosyl-oligosaccharide glucosidase [Source:UniProtKB/TrEMBL;Acc:G4NAH3]	Metabolism;Genetic Information Processing;Metabolism	Global and overview maps;Folding, sorting and degradation;Glycan biosynthesis and metabolism	ko01100//Metabolic pathways;ko04141//Protein processing in endoplasmic reticulum;ko00510//N-Glycan biosynthesis	K01228;K01228;K01228	GO:0016020//membrane;GO:0016021//integral component of membrane	GO:0003824//catalytic activity;GO:0004573//mannosyl-oligosaccharide glucosidase activity	GO:0009311//oligosaccharide metabolic process
MGG_08446	271	287	353	113	75	82	5.602	8.665	7.364	3.432	2.257	1.853	7.21033	2.514	-1.52008	1.05E-06	1.62E-05	HGT1	Sugar transporter [Source:UniProtKB/TrEMBL;Acc:G4NA76]	-	-	-	-	GO:0016020//membrane;GO:0016021//integral component of membrane	GO:0022857//transmembrane transporter activity;GO:0022891//substrate-specific transmembrane transporter activity	GO:0006810//transport;GO:0008643//carbohydrate transport;GO:0055085//transmembrane transport
MGG_08439	46	21	71	11	13	15	1.66	1.107	2.585	0.585	0.683	0.592	1.784	0.62	-1.52478	0.00754183	0.0356826	--	Putative uncharacterized protein [Source:UniProtKB/TrEMBL;Acc:G4NA70]	-	-	-	-	GO:0005575//cellular_component;GO:0016020//membrane;GO:0016021//integral component of membrane	GO:0003674//molecular_function	GO:0043581//mycelium development
MGG_07802	221	219	324	68	61	103	5.224	7.561	7.729	2.362	2.099	2.661	6.838	2.374	-1.52625	1.34E-07	2.51E-06	AgnL12	Putative uncharacterized protein [Source:UniProtKB/TrEMBL;Acc:G4N136]	-	-	-	-	GO:0016020//membrane;GO:0016021//integral component of membrane	-	GO:0055085//transmembrane transport
MGG_00079	54	39	63	16	19	9	1.171	1.267	1.382	0.508	0.598	0.22	1.27333	0.442	-1.52649	0.00320194	0.0175985	--	Putative uncharacterized protein [Source:UniProtKB/TrEMBL;Acc:G4NEQ3]	-	-	-	-	GO:0005575//cellular_component	GO:0003674//molecular_function	GO:0008150//biological_process
MGG_00112	95	62	99	14	32	29	3.442	3.282	3.621	0.745	1.688	1.149	3.44833	1.194	-1.5301	0.000188415	0.00161151	--	Putative uncharacterized protein [Source:UniProtKB/TrEMBL;Acc:G4NEG4]	-	-	-	-	GO:0005575//cellular_component;GO:0016020//membrane;GO:0016021//integral component of membrane	GO:0003674//molecular_function	-
MGG_12315	101	38	69	20	21	16	3.847	2.114	2.653	1.119	1.164	0.666	2.87133	0.983	-1.54646	0.000935273	0.00636728	--	Putative uncharacterized protein [Source:UniProtKB/TrEMBL;Acc:G4MZA4]	-	-	-	-	GO:0005575//cellular_component	GO:0003674//molecular_function	GO:0008150//biological_process
MGG_00768	147	110	234	31	47	66	2.892	3.161	4.647	0.896	1.346	1.419	3.56667	1.22033	-1.5473	1.23E-05	0.000146891	--	Putative uncharacterized protein [Source:UniProtKB/TrEMBL;Acc:G4NEL3]	-	-	-	-	GO:0005575//cellular_component	GO:0003674//molecular_function;GO:0005515//protein binding	GO:0008150//biological_process
MGG_10024	6542	4755	8048	1126	1933	2650	210.677	223.667	261.572	53.282	90.616	93.276	231.972	79.058	-1.55297	6.09E-12	2.12E-10	--	Putative uncharacterized protein [Source:UniProtKB/TrEMBL;Acc:G4N9C1]	-	-	-	-	GO:0005575//cellular_component	GO:0003674//molecular_function	GO:0008150//biological_process
MGG_10480	94	60	111	25	27	22	1.299	1.211	1.548	0.508	0.543	0.332	1.35267	0.461	-1.55297	6.87E-05	0.000671871	--	Putative uncharacterized protein [Source:UniProtKB/TrEMBL;Acc:G4MYF6]	-	-	-	-	GO:0005575//cellular_component;GO:0016020//membrane;GO:0016021//integral component of membrane	GO:0003674//molecular_function	GO:0008150//biological_process
MGG_05937	1266	938	1365	268	343	425	13.199	14.284	14.363	4.106	5.206	4.843	13.9487	4.71833	-1.56378	3.67E-23	3.81E-21	MX1	Dynamin family protein [Source:UniProtKB/TrEMBL;Acc:G4N496]	-	-	-	-	-	GO:0000166//nucleotide binding;GO:0003924//GTPase activity;GO:0005525//GTP binding	-
MGG_04867	83	42	73	20	19	15	2.501	1.872	2.229	0.904	0.826	0.502	2.20067	0.744	-1.56457	0.00042782	0.00323438	SPAC1039.03	Esterase/lipase/thioesterase [Source:UniProtKB/TrEMBL;Acc:G4N2N5]	-	-	-	-	-	GO:0016787//hydrolase activity	GO:0008152//metabolic process
MGG_03176	52	53	57	10	16	23	1.704	2.536	1.885	0.481	0.763	0.824	2.04167	0.689333	-1.56647	0.00176609	0.0107265	--	Putative uncharacterized protein [Source:UniProtKB/TrEMBL;Acc:G4NAF0]	-	-	-	-	GO:0005575//cellular_component	GO:0003674//molecular_function	GO:0008150//biological_process
MGG_08883	99	65	91	22	27	22	1.436	1.376	1.333	0.469	0.57	0.349	1.38167	0.462667	-1.57836	3.71E-05	0.000395236	--	Putative uncharacterized protein [Source:UniProtKB/TrEMBL;Acc:G4MVJ3]	-	-	-	-	GO:0005575//cellular_component	GO:0003674//molecular_function	GO:0008150//biological_process
MGG_12304	410	319	566	86	106	184	6.577	7.478	9.17	2.026	2.479	3.226	7.74167	2.577	-1.58695	1.83E-09	4.77E-08	caeA	Putative uncharacterized protein [Source:UniProtKB/TrEMBL;Acc:G4MYU4]	-	-	-	-	GO:0016020//membrane;GO:0016021//integral component of membrane	GO:0008233//peptidase activity	-
MGG_03287	413	177	413	116	59	96	8.133	5.091	8.209	3.357	1.691	2.066	7.14433	2.37133	-1.5911	1.27E-06	1.93E-05	amyS	Alpha-amylase [Source:UniProtKB/TrEMBL;Acc:G4N9G3]	Metabolism;Metabolism;Metabolism	Global and overview maps;Global and overview maps;Carbohydrate metabolism	ko01100//Metabolic pathways;ko01110//Biosynthesis of secondary metabolites;ko00500//Starch and sucrose metabolism	K01176;K01176;K01176	GO:0005575//cellular_component	GO:0003824//catalytic activity;GO:0004553//hydrolase activity, hydrolyzing O-glycosyl compounds;GO:0005509//calcium ion binding;GO:0043169//cation binding	GO:0005975//carbohydrate metabolic process
MGG_02252	876	619	1555	279	244	313	28.102	29.005	50.345	13.151	11.394	10.975	35.8173	11.84	-1.59699	1.99E-09	5.15E-08	MGG_02252	Tetrahydroxynaphthalene reductase [Source:UniProtKB/Swiss-Prot;Acc:Q12634]	-	-	-	-	GO:0005575//cellular_component	GO:0016491//oxidoreductase activity;GO:0047039//tetrahydroxynaphthalene reductase activity	GO:0042438//melanin biosynthetic process;GO:0055114//oxidation-reduction process
MGG_08200	2975	2861	3710	674	909	1173	42.312	59.434	53.253	14.085	18.819	18.234	51.6663	17.046	-1.59979	5.60E-17	3.27E-15	ARB_07870	Putative uncharacterized protein [Source:UniProtKB/TrEMBL;Acc:G4MZ98]	-	-	-	-	GO:0005575//cellular_component	GO:0004601//peroxidase activity;GO:0020037//heme binding	GO:0006979//response to oxidative stress;GO:0055114//oxidation-reduction process;GO:0098869//cellular oxidant detoxification
MGG_08962	915	550	1612	175	314	354	38.321	33.645	68.137	10.769	19.143	16.205	46.701	15.3723	-1.60312	0.00117146	0.00766729	--	Putative uncharacterized protein [Source:UniProtKB/TrEMBL;Acc:G4MW40]	-	-	-	-	-	-	-
MGG_10669	110	75	201	41	36	24	1.956	1.948	3.608	1.071	0.932	0.467	2.504	0.823333	-1.60469	0.000229208	0.00189592	--	Endonuclease/exonuclease/phosphatase [Source:UniProtKB/TrEMBL;Acc:G4N9T5]	-	-	-	-	GO:0005575//cellular_component	GO:0004519//endonuclease activity;GO:0004527//exonuclease activity	GO:0008150//biological_process;GO:0090305//nucleic acid phosphodiester bond hydrolysis
MGG_03327	1064	670	1301	284	195	366	25.975	23.891	32.054	10.187	6.93	9.766	27.3067	8.961	-1.60752	7.42E-13	2.85E-11	--	Putative uncharacterized protein [Source:UniProtKB/TrEMBL;Acc:G4N965]	-	-	-	-	GO:0005575//cellular_component;GO:0016020//membrane;GO:0016021//integral component of membrane	GO:0003674//molecular_function	GO:0008150//biological_process
MGG_04556	783	450	855	167	178	229	20.691	17.369	22.802	6.484	6.847	6.614	20.2873	6.64833	-1.60951	7.41E-18	4.77E-16	patD	Alcohol dehydrogenase 1 [Source:UniProtKB/TrEMBL;Acc:G4MS58]	-	-	-	-	GO:0005575//cellular_component	GO:0000166//nucleotide binding;GO:0008270//zinc ion binding;GO:0016491//oxidoreductase activity;GO:0046872//metal ion binding	GO:0008150//biological_process;GO:0009405//pathogenesis;GO:0030437//ascospore formation;GO:0055114//oxidation-reduction process
MGG_01924	266	240	271	26	92	109	5.52	7.275	5.676	0.793	2.779	2.472	6.157	2.01467	-1.61169	4.83E-05	0.000492587	ASPCADRAFT_517149	Benzoate 4-monooxygenase cytochrome P450 [Source:UniProtKB/TrEMBL;Acc:G4NG14]	-	-	-	-	GO:0005575//cellular_component	GO:0003674//molecular_function;GO:0004497//monooxygenase activity;GO:0005506//iron ion binding;GO:0009055//electron carrier activity;GO:0016491//oxidoreductase activity;GO:0016705//oxidoreductase activity, acting on paired donors, with incorporation or reduction of molecular oxygen;GO:0020037//heme binding;GO:0046872//metal ion binding	GO:0008150//biological_process;GO:0055114//oxidation-reduction process
MGG_07787	397	423	432	58	143	161	6.758	10.518	7.422	1.451	3.543	2.996	8.23267	2.66333	-1.62813	8.07E-07	1.28E-05	--	Putative uncharacterized protein [Source:UniProtKB/TrEMBL;Acc:G4N121]	-	-	-	-	GO:0005575//cellular_component	GO:0003674//molecular_function	-
MGG_06298	1819	967	3429	572	406	666	46.08	35.78	87.668	21.292	14.972	18.44	56.5093	18.2347	-1.63181	0.00267566	0.0151241	--	Putative uncharacterized protein [Source:UniProtKB/TrEMBL;Acc:G4N869]	-	-	-	-	-	-	-
MGG_08949	269	255	336	67	71	98	6.248	8.652	7.877	2.287	2.401	2.488	7.59233	2.392	-1.66633	4.19E-11	1.35E-09	--	Putative uncharacterized protein [Source:UniProtKB/TrEMBL;Acc:G4MW28]	-	-	-	-	GO:0005575//cellular_component	GO:0003674//molecular_function	GO:0008150//biological_process
MGG_09829	63	31	65	15	9	18	0.733	0.527	0.763	0.256	0.152	0.229	0.674333	0.212333	-1.66713	0.000965104	0.00654563	WOR2	Putative uncharacterized protein [Source:UniProtKB/TrEMBL;Acc:G4NII4]	-	-	-	-	GO:0005634//nucleus	GO:0000981//RNA polymerase II transcription factor activity, sequence-specific DNA binding;GO:0003700//transcription factor activity, sequence-specific DNA binding;GO:0008270//zinc ion binding	GO:0006355//regulation of transcription, DNA-templated;GO:0006357//regulation of transcription from RNA polymerase II promoter
MGG_14601	35	22	30	5	7	12	1.11	1.019	0.96	0.233	0.323	0.416	1.02967	0.324	-1.66811	0.0103199	0.0456127	--	Putative uncharacterized protein [Source:UniProtKB/TrEMBL;Acc:G4MNS1]	-	-	-	-	-	-	-
MGG_14882	691	485	1024	126	174	299	22.691	23.263	33.937	6.08	8.318	10.732	26.6303	8.37667	-1.66862	9.44E-10	2.56E-08	epoA	Epoxide hydrolase 1 [Source:UniProtKB/TrEMBL;Acc:G4N8U4]	-	-	-	-	GO:0005575//cellular_component;GO:0016020//membrane	GO:0003824//catalytic activity;GO:0004301//epoxide hydrolase activity;GO:0016787//hydrolase activity;GO:0033961//cis-stilbene-oxide hydrolase activity	GO:0008150//biological_process;GO:0008152//metabolic process
MGG_06461	317	324	419	68	111	109	7.92	11.823	10.565	2.498	4.04	2.976	10.1027	3.17133	-1.67157	5.76E-10	1.60E-08	--	Putative uncharacterized protein [Source:UniProtKB/TrEMBL;Acc:G4N776]	-	-	-	-	GO:0005575//cellular_component	GO:0003674//molecular_function;GO:0003824//catalytic activity	-
MGG_12447	91	27	51	10	20	12	0.313	0.136	0.177	0.051	0.1	0.045	0.208667	0.0653333	-1.67531	0.00266745	0.0150904	ACE1	Polyketide synthase/peptide synthetase [Source:UniProtKB/TrEMBL;Acc:G4MVZ2]	-	-	-	-	-	GO:0000166//nucleotide binding;GO:0003824//catalytic activity;GO:0008168//methyltransferase activity;GO:0016491//oxidoreductase activity;GO:0016740//transferase activity;GO:0016874//ligase activity;GO:0031177//phosphopantetheine binding;GO:0048037//cofactor binding	GO:0008152//metabolic process;GO:0009058//biosynthetic process;GO:0032259//methylation;GO:0055114//oxidation-reduction process
MGG_07966	187	277	154	44	80	48	3.636	7.868	3.022	1.257	2.265	1.02	4.842	1.514	-1.67724	0.0001237	0.00111816	PHO89	Phosphate transporter [Source:UniProtKB/TrEMBL;Acc:G4N2V6]	-	-	-	-	GO:0016020//membrane;GO:0016021//integral component of membrane	GO:0005315//inorganic phosphate transmembrane transporter activity	GO:0006817//phosphate ion transport;GO:0055085//transmembrane transport
MGG_07216	200	126	491	60	56	95	7.953	7.318	19.704	3.506	3.241	4.129	11.6583	3.62533	-1.68518	5.17E-05	0.000520423	PfmaG	Versicolorin reductase [Source:UniProtKB/TrEMBL;Acc:G4MU23]	Metabolism;Metabolism;Metabolism;Metabolism;Metabolism	Global and overview maps;Global and overview maps;Global and overview maps;Lipid metabolism;Metabolism of cofactors and vitamins	ko01100//Metabolic pathways;ko01110//Biosynthesis of secondary metabolites;ko01212//Fatty acid metabolism;ko00061//Fatty acid biosynthesis;ko00780//Biotin metabolism	K00059;K00059;K00059;K00059;K00059	GO:0005575//cellular_component	GO:0000166//nucleotide binding;GO:0016491//oxidoreductase activity	GO:0008152//metabolic process;GO:0042438//melanin biosynthetic process;GO:0055114//oxidation-reduction process
MGG_09154	38	20	43	11	8	6	1.34	1.03	1.53	0.57	0.411	0.231	1.3	0.404	-1.68608	0.00630975	0.0307326	--	Putative uncharacterized protein [Source:UniProtKB/TrEMBL;Acc:G5EI68]	-	-	-	-	GO:0005575//cellular_component	GO:0003674//molecular_function	GO:0008150//biological_process
MGG_01655	18578	16576	26659	3257	5331	8317	227.098	295.964	328.893	58.502	94.861	111.121	283.985	88.1613	-1.6876	7.21E-12	2.50E-10	ARB_07867	Copper radical oxidase [Source:UniProtKB/TrEMBL;Acc:G4MUE7]	-	-	-	-	-	-	-
MGG_08072	3664	2842	6005	636	1221	1424	29.066	32.931	48.078	7.414	14.1	12.347	36.6917	11.287	-1.70079	3.79E-05	0.000402316	choD	Cholesterol oxidase [Source:UniProtKB/TrEMBL;Acc:G4MXT1]	-	-	-	-	GO:0005575//cellular_component	GO:0009055//electron carrier activity;GO:0016491//oxidoreductase activity;GO:0016614//oxidoreductase activity, acting on CH-OH group of donors;GO:0050660//flavin adenine dinucleotide binding	GO:0008150//biological_process;GO:0055114//oxidation-reduction process
MGG_13764	133	145	83	44	21	33	2.932	4.67	1.847	1.426	0.674	0.795	3.14967	0.965	-1.7066	0.000242331	0.00199076	cotA	Bilirubin oxidase [Source:UniProtKB/TrEMBL;Acc:G4MQU0]	-	-	-	-	-	GO:0005507//copper ion binding;GO:0016491//oxidoreductase activity	GO:0055114//oxidation-reduction process
MGG_06319	753	537	800	141	163	250	24.231	25.24	25.981	6.667	7.635	8.793	25.1507	7.69833	-1.70798	1.36E-20	1.14E-18	YUH1	Ubiquitin C-terminal hydrolase L3 [Source:UniProtKB/TrEMBL;Acc:G4N846]	-	-	-	-	GO:0005622//intracellular	GO:0004843//thiol-dependent ubiquitin-specific protease activity;GO:0008233//peptidase activity;GO:0008234//cysteine-type peptidase activity;GO:0016787//hydrolase activity;GO:0036459//thiol-dependent ubiquitinyl hydrolase activity	GO:0006508//proteolysis;GO:0006511//ubiquitin-dependent protein catabolic process
MGG_05125	287	161	299	65	66	55	3.525	2.888	3.706	1.173	1.18	0.738	3.373	1.03033	-1.71092	3.84E-10	1.09E-08	--	Putative uncharacterized protein [Source:UniProtKB/TrEMBL;Acc:G4N4H8]	-	-	-	-	-	GO:0003824//catalytic activity;GO:0005515//protein binding	GO:0009116//nucleoside metabolic process
MGG_06212	172	130	279	41	29	86	2.481	2.739	4.062	0.869	0.609	1.356	3.094	0.944667	-1.7116	9.00E-06	0.000111379	--	Putative uncharacterized protein [Source:UniProtKB/TrEMBL;Acc:G4N0F9]	-	-	-	-	-	-	GO:0008150//biological_process
MGG_00669	172	151	124	51	28	38	3.042	3.901	2.214	1.325	0.721	0.735	3.05233	0.927	-1.71927	5.52E-06	7.22E-05	--	Putative uncharacterized protein [Source:UniProtKB/TrEMBL;Acc:G4NB01]	-	-	-	-	GO:0005575//cellular_component	GO:0003674//molecular_function	-
MGG_07369	112	39	112	18	20	27	3.776	1.921	3.811	0.892	0.982	0.995	3.16933	0.956333	-1.72859	8.76E-05	0.000827672	--	Putative uncharacterized protein [Source:UniProtKB/TrEMBL;Acc:G4MVH7]	-	-	-	-	-	-	-
MGG_05046	554	401	890	182	109	171	6.114	6.464	9.913	2.951	1.751	2.063	7.497	2.255	-1.73319	1.34E-09	3.53E-08	DDB_G0289697	Adenine phosphoribosyltransferase [Source:UniProtKB/TrEMBL;Acc:G4N428]	-	-	-	-	GO:0005737//cytoplasm	GO:0003824//catalytic activity;GO:0004631//phosphomevalonate kinase activity;GO:0008762//UDP-N-acetylmuramate dehydrogenase activity;GO:0016491//oxidoreductase activity;GO:0016614//oxidoreductase activity, acting on CH-OH group of donors;GO:0016740//transferase activity;GO:0016757//transferase activity, transferring glycosyl groups;GO:0050660//flavin adenine dinucleotide binding;GO:0071949//FAD b…	GO:0006695//cholesterol biosynthetic process;GO:0009116//nucleoside metabolic process;GO:0016310//phosphorylation;GO:0044271//cellular nitrogen compound biosynthetic process;GO:0055114//oxidation-reduction process
MGG_14872	1434	732	2394	276	362	492	21.738	16.208	36.626	6.148	7.988	8.152	24.8573	7.42933	-1.74237	0.000157269	0.00138456	ADL1	Calpain-9 [Source:UniProtKB/TrEMBL;Acc:G4N9K0]	-	-	-	-	GO:0005622//intracellular	GO:0004197//cysteine-type endopeptidase activity;GO:0004198//calcium-dependent cysteine-type endopeptidase activity;GO:0008233//peptidase activity;GO:0008234//cysteine-type peptidase activity;GO:0016787//hydrolase activity	GO:0006508//proteolysis;GO:0043581//mycelium development
MGG_03806	292	157	248	75	44	51	13.342	10.478	11.437	5.036	2.927	2.547	11.7523	3.50333	-1.74615	1.54E-08	3.48E-07	--	Putative uncharacterized protein [Source:UniProtKB/TrEMBL;Acc:G4NHL3]	-	-	-	-	GO:0005575//cellular_component	GO:0003674//molecular_function;GO:0005509//calcium ion binding	GO:0008150//biological_process
MGG_00082	369	290	504	91	75	132	4.626	5.31	6.377	1.676	1.369	1.809	5.43767	1.618	-1.74878	1.33E-12	4.90E-11	het-6	Putative uncharacterized protein [Source:UniProtKB/TrEMBL;Acc:G4NEJ5]	-	-	-	-	GO:0005575//cellular_component	GO:0003674//molecular_function	GO:0008150//biological_process
MGG_08776	177	120	160	33	46	33	2.761	2.735	2.519	0.757	1.045	0.563	2.67167	0.788333	-1.76086	1.75E-08	3.94E-07	glcP	Major myo-inositol transporter iolT [Source:UniProtKB/TrEMBL;Acc:G4NFM4]	-	-	-	-	GO:0016020//membrane;GO:0016021//integral component of membrane	GO:0005215//transporter activity;GO:0022857//transmembrane transporter activity;GO:0022891//substrate-specific transmembrane transporter activity	GO:0006810//transport;GO:0055085//transmembrane transport
MGG_13239	38429	28263	62329	6701	10520	15084	356.422	382.884	583.434	91.323	142.032	152.91	440.913	128.755	-1.77587	5.69E-06	7.43E-05	ppoA	Linoleate diol synthase [Source:UniProtKB/TrEMBL;Acc:G4N4J5]	Metabolism	Lipid metabolism	ko00591//Linoleic acid metabolism	K17864	GO:0005575//cellular_component	GO:0004601//peroxidase activity;GO:0005506//iron ion binding;GO:0009055//electron carrier activity;GO:0016491//oxidoreductase activity;GO:0016705//oxidoreductase activity, acting on paired donors, with incorporation or reduction of molecular oxygen;GO:0020037//heme binding	GO:0006979//response to oxidative stress;GO:0043581//mycelium development;GO:0055114//oxidation-reduction process;GO:0098869//cellular oxidant detoxification
MGG_00311	247	122	497	52	50	111	7.979	5.756	16.203	2.468	2.351	3.919	9.97933	2.91267	-1.7766	2.29E-05	0.000255992	--	Putative uncharacterized protein [Source:UniProtKB/TrEMBL;Acc:G4ND02]	-	-	-	-	GO:0005575//cellular_component	GO:0004190//aspartic-type endopeptidase activity	GO:0006508//proteolysis;GO:0052051//interaction with host via protein secreted by type II secretion system
MGG_11663	414	139	349	63	61	90	15.712	7.705	13.368	3.513	3.37	3.733	12.2617	3.53867	-1.79288	7.14E-09	1.70E-07	orf1	Zinc-binding oxidoreductase CipB [Source:UniProtKB/TrEMBL;Acc:G4NEG5]	-	-	-	-	-	GO:0000166//nucleotide binding;GO:0008270//zinc ion binding;GO:0016491//oxidoreductase activity	GO:0055114//oxidation-reduction process
MGG_00244	40	17	27	5	7	8	1.339	0.831	0.912	0.246	0.341	0.293	1.02733	0.293333	-1.80829	0.00693708	0.0333764	gdhI	15-hydroxyprostaglandin dehydrogenase [Source:UniProtKB/TrEMBL;Acc:G4NDJ3]	-	-	-	-	GO:0005575//cellular_component	GO:0000166//nucleotide binding;GO:0003674//molecular_function;GO:0016491//oxidoreductase activity	GO:0008150//biological_process;GO:0008152//metabolic process;GO:0055114//oxidation-reduction process
MGG_10730	247	309	286	59	80	71	2.622	4.791	3.064	0.92	1.236	0.824	3.49233	0.993333	-1.81384	5.46E-09	1.32E-07	ENA2	Potassium/sodium efflux P-type ATPase [Source:UniProtKB/TrEMBL;Acc:G4MXG4]	-	-	-	-	GO:0016020//membrane;GO:0016021//integral component of membrane	GO:0000166//nucleotide binding;GO:0003824//catalytic activity;GO:0005524//ATP binding;GO:0015662//ATPase activity, coupled to transmembrane movement of ions, phosphorylative mechanism;GO:0016787//hydrolase activity;GO:0016820//hydrolase activity, acting on acid anhydrides, catalyzing transmembrane movement of substances;GO:0019829//cation-transporting ATPase activity;GO:0046872//metal ion binding	GO:0006754//ATP biosynthetic process;GO:0006812//cation transport;GO:0008152//metabolic process;GO:0098655//cation transmembrane transport
MGG_01094	489	334	390	91	87	118	5.385	5.373	4.335	1.473	1.395	1.42	5.031	1.42933	-1.8155	1.78E-18	1.25E-16	mug190	Putative uncharacterized protein [Source:UniProtKB/TrEMBL;Acc:G4NCF9]	-	-	-	-	GO:0016020//membrane;GO:0016021//integral component of membrane	GO:0008289//lipid binding	GO:0006869//lipid transport
MGG_03393	2026	1460	1637	318	383	550	55.691	58.619	45.414	12.844	15.325	16.524	53.2413	14.8977	-1.83746	8.16E-28	1.21E-25	LAE1	Putative uncharacterized protein [Source:UniProtKB/TrEMBL;Acc:G4N8N6]	-	-	-	-	-	-	-
MGG_01569	3197	1933	2785	374	639	892	96.4	85.135	84.753	16.571	28.048	29.398	88.7627	24.6723	-1.84706	3.08E-18	2.12E-16	ALTA7	Minor allergen Alt a 7 [Source:UniProtKB/TrEMBL;Acc:G4MTI8]	Metabolism;Metabolism;Metabolism	Global and overview maps;Global and overview maps;Metabolism of cofactors and vitamins	ko01100//Metabolic pathways;ko01110//Biosynthesis of secondary metabolites;ko00130//Ubiquinone and other terpenoid-quinone biosynthesis	K03809;K03809;K03809	GO:0005575//cellular_component;GO:0005737//cytoplasm	GO:0003955//NAD(P)H dehydrogenase (quinone) activity;GO:0010181//FMN binding;GO:0016491//oxidoreductase activity	GO:0008150//biological_process;GO:0045892//negative regulation of transcription, DNA-templated;GO:0055114//oxidation-reduction process
MGG_03648	105	52	88	10	25	21	2.42	1.747	2.054	0.351	0.832	0.534	2.07367	0.572333	-1.85726	1.65E-05	0.000191694	XYR1	NAD(P)H-dependent D-xylose reductase xyl1 [Source:UniProtKB/TrEMBL;Acc:G4N708]	Metabolism;Metabolism	Global and overview maps;Carbohydrate metabolism	ko01100//Metabolic pathways;ko00040//Pentose and glucuronate interconversions	K17743;K17743	GO:0005575//cellular_component	GO:0016491//oxidoreductase activity	GO:0005975//carbohydrate metabolic process;GO:0008150//biological_process;GO:0042732//D-xylose metabolic process;GO:0042843//D-xylose catabolic process;GO:0055114//oxidation-reduction process
MGG_10481	192	201	204	32	40	79	1.439	2.215	1.56	0.351	0.433	0.651	1.738	0.478333	-1.86134	4.93E-08	1.01E-06	serac1	NACHT and WD domain-containing protein [Source:UniProtKB/TrEMBL;Acc:G4MYF7]	-	-	-	-	GO:0005783//endoplasmic reticulum;GO:0005789//endoplasmic reticulum membrane;GO:0016020//membrane	GO:0005515//protein binding;GO:0016787//hydrolase activity;GO:0016788//hydrolase activity, acting on ester bonds	GO:0015031//protein transport
MGG_02818	14537	10107	20338	3131	1981	5670	276.992	281.293	391.109	87.662	54.947	118.084	316.465	86.8977	-1.86466	2.35E-05	0.000262055	ARB_07056	Isoamyl alcohol oxidase [Source:UniProtKB/TrEMBL;Acc:G4NIW1]	-	-	-	-	-	GO:0003824//catalytic activity;GO:0008762//UDP-N-acetylmuramate dehydrogenase activity;GO:0016491//oxidoreductase activity;GO:0016614//oxidoreductase activity, acting on CH-OH group of donors;GO:0050660//flavin adenine dinucleotide binding;GO:0071949//FAD binding	GO:0055114//oxidation-reduction process
MGG_03396	544	285	583	74	122	127	7.592	5.81	8.211	1.517	2.478	1.937	7.20433	1.97733	-1.86531	1.28E-14	6.08E-13	--	Putative uncharacterized protein [Source:UniProtKB/TrEMBL;Acc:G4N8N3]	-	-	-	-	-	-	-
MGG_14602	1228	742	1130	159	246	322	34.883	30.786	32.396	6.637	10.172	9.997	32.6883	8.93533	-1.87118	8.05E-23	8.06E-21	neg-1	Endo-1,6-beta-D-glucanase [Source:UniProtKB/TrEMBL;Acc:G4MNS0]	-	-	-	-	GO:0005764//lysosome	GO:0003824//catalytic activity;GO:0004348//glucosylceramidase activity;GO:0016787//hydrolase activity;GO:0016798//hydrolase activity, acting on glycosyl bonds;GO:0043169//cation binding	GO:0005975//carbohydrate metabolic process;GO:0006665//sphingolipid metabolic process;GO:0007040//lysosome organization;GO:0008152//metabolic process
MGG_15049	335	246	593	59	82	134	7.203	7.726	12.869	1.864	2.567	3.149	9.266	2.52667	-1.87471	3.30E-09	8.21E-08	--	Putative uncharacterized protein [Source:UniProtKB/TrEMBL;Acc:G4NKD7]	-	-	-	-	-	-	-
MGG_12568	101	104	112	24	20	32	2.852	4.289	3.191	0.996	0.822	0.987	3.444	0.935	-1.88105	5.17E-07	8.59E-06	mbk-1	Serine/threonine protein kinase [Source:UniProtKB/TrEMBL;Acc:G4NLP4]	-	-	-	-	-	GO:0000166//nucleotide binding;GO:0004672//protein kinase activity;GO:0004674//protein serine/threonine kinase activity;GO:0005524//ATP binding;GO:0016301//kinase activity;GO:0016772//transferase activity, transferring phosphorus-containing groups	GO:0006468//protein phosphorylation;GO:0016310//phosphorylation
MGG_08542	88	60	103	12	21	25	0.987	0.983	1.166	0.198	0.343	0.306	1.04533	0.282333	-1.88849	3.21E-06	4.46E-05	--	Putative uncharacterized protein [Source:UniProtKB/TrEMBL;Acc:G4N5V7]	-	-	-	-	-	GO:0003674//molecular_function	-
MGG_16868	332	270	442	55	81	105	9.883	11.735	13.305	2.396	3.514	3.422	11.641	3.11067	-1.90392	3.52E-14	1.58E-12	--	Putative uncharacterized protein [Source:UniProtKB/TrEMBL;Acc:G4N4E3]	-	-	-	-	GO:0005575//cellular_component	GO:0003674//molecular_function	GO:0008150//biological_process
MGG_15026	4418	3436	5735	920	862	1316	48.718	55.343	63.826	14.907	13.837	15.861	55.9623	14.8683	-1.91221	8.92E-33	1.82E-30	betA	Putative uncharacterized protein [Source:UniProtKB/TrEMBL;Acc:G4NJE3]	-	-	-	-	GO:0005739//mitochondrion	GO:0000166//nucleotide binding;GO:0008812//choline dehydrogenase activity;GO:0016491//oxidoreductase activity;GO:0016614//oxidoreductase activity, acting on CH-OH group of donors;GO:0050660//flavin adenine dinucleotide binding	GO:0006066//alcohol metabolic process;GO:0055114//oxidation-reduction process
MGG_12009	3707	2885	5959	712	928	1192	45.785	52.046	74.279	12.921	16.684	16.091	57.37	15.232	-1.91319	1.18E-19	8.96E-18	--	Putative uncharacterized protein [Source:UniProtKB/TrEMBL;Acc:G4NI20]	-	-	-	-	GO:0005622//intracellular	GO:0008270//zinc ion binding	-
MGG_07219	79	66	252	23	20	46	0.494	0.602	1.589	0.211	0.182	0.314	0.895	0.235667	-1.92514	0.000212018	0.00178036	PfmaE	Conidial yellow pigment biosynthesis polyketide synthase [Source:UniProtKB/TrEMBL;Acc:G4MU27]	-	-	-	-	-	GO:0003824//catalytic activity;GO:0016740//transferase activity;GO:0016788//hydrolase activity, acting on ester bonds;GO:0031177//phosphopantetheine binding;GO:0048037//cofactor binding	GO:0008152//metabolic process;GO:0009058//biosynthetic process
MGG_10942	417	371	507	86	96	107	6.533	8.489	8.016	1.98	2.189	1.832	7.67933	2.00033	-1.94074	2.93E-19	2.18E-17	DAPB	Peptidase [Source:UniProtKB/TrEMBL;Acc:G4N3A3]	-	-	-	-	GO:0016020//membrane	GO:0008236//serine-type peptidase activity	GO:0006508//proteolysis
MGG_11021	2227	1397	3049	414	468	570	26.775	24.533	36.997	7.314	8.191	7.49	29.435	7.665	-1.94117	2.57E-24	2.95E-22	--	Putative uncharacterized protein [Source:UniProtKB/TrEMBL;Acc:G4N280]	-	-	-	-	-	GO:0000166//nucleotide binding;GO:0005524//ATP binding;GO:0017111//nucleoside-triphosphatase activity	GO:0043581//mycelium development
MGG_04346	75	16	47	16	6	5	2.012	0.627	1.273	0.631	0.234	0.147	1.304	0.337333	-1.9507	0.00485781	0.0247628	ERG6	Sterol 24-C-methyltransferase [Source:UniProtKB/Swiss-Prot;Acc:Q5EN22]	Metabolism;Metabolism;Metabolism	Global and overview maps;Global and overview maps;Lipid metabolism	ko01100//Metabolic pathways;ko01110//Biosynthesis of secondary metabolites;ko00100//Steroid biosynthesis	K00559;K00559;K00559	GO:0005575//cellular_component	GO:0003838//sterol 24-C-methyltransferase activity;GO:0008168//methyltransferase activity;GO:0016740//transferase activity	GO:0006629//lipid metabolic process;GO:0006694//steroid biosynthetic process;GO:0008202//steroid metabolic process;GO:0016126//sterol biosynthetic process;GO:0032259//methylation
MGG_10548	79	52	63	18	10	14	2.58	2.48	2.076	0.864	0.475	0.5	2.37867	0.613	-1.95619	1.92E-05	0.000219313	--	Putative uncharacterized protein [Source:UniProtKB/TrEMBL;Acc:G4MKG1]	-	-	-	-	GO:0005575//cellular_component	GO:0003674//molecular_function;GO:0003824//catalytic activity	GO:0009116//nucleoside metabolic process
MGG_09412	394	251	692	98	82	102	5.311	4.95	9.418	1.941	1.602	1.506	6.55967	1.683	-1.96259	8.21E-11	2.52E-09	--	Putative uncharacterized protein [Source:UniProtKB/TrEMBL;Acc:G4NHW8]	-	-	-	-	-	-	-
MGG_17023	172	117	175	28	32	41	4.595	4.565	4.718	1.099	1.244	1.197	4.626	1.18	-1.97098	1.83E-11	6.11E-10	--	Putative uncharacterized protein [Source:UniProtKB/TrEMBL;Acc:G4NAM4]	-	-	-	-	-	-	-
MGG_10482	102	94	84	14	17	34	2.069	2.786	1.72	0.417	0.502	0.754	2.19167	0.557667	-1.97455	3.12E-06	4.35E-05	--	Putative uncharacterized protein [Source:UniProtKB/TrEMBL;Acc:G4MYF9]	-	-	-	-	-	GO:0016772//transferase activity, transferring phosphorus-containing groups	-
MGG_09395	219	120	191	48	32	29	2.679	2.144	2.358	0.863	0.57	0.388	2.39367	0.607	-1.97945	1.86E-09	4.83E-08	--	Putative uncharacterized protein [Source:UniProtKB/TrEMBL;Acc:G4NHY9]	-	-	-	-	GO:0005575//cellular_component	GO:0003674//molecular_function	GO:0008150//biological_process
MGG_08918	572	482	555	106	93	157	10.584	13.028	10.365	2.882	2.505	3.175	11.3257	2.854	-1.98854	1.39E-21	1.28E-19	ABCG12	ATP-binding cassette sub-family G member 2 [Source:UniProtKB/TrEMBL;Acc:G4MVN1]	-	-	-	-	GO:0016020//membrane;GO:0016021//integral component of membrane	GO:0000166//nucleotide binding;GO:0005524//ATP binding;GO:0016887//ATPase activity;GO:0017111//nucleoside-triphosphatase activity	-
MGG_09272	3379	3093	3004	486	771	835	44.461	59.445	39.892	9.396	14.768	12.009	47.9327	12.0577	-1.99106	2.81E-22	2.71E-20	bglA	Beta-glucosidase 1 [Source:UniProtKB/TrEMBL;Acc:G4MQA2]	Metabolism;Metabolism;Metabolism;Metabolism	Global and overview maps;Global and overview maps;Carbohydrate metabolism;Metabolism of other amino acids	ko01100//Metabolic pathways;ko01110//Biosynthesis of secondary metabolites;ko00500//Starch and sucrose metabolism;ko00460//Cyanoamino acid metabolism	K05349;K05349;K05349;K05349	GO:0005575//cellular_component	GO:0004553//hydrolase activity, hydrolyzing O-glycosyl compounds;GO:0016787//hydrolase activity;GO:0016798//hydrolase activity, acting on glycosyl bonds	GO:0005975//carbohydrate metabolic process;GO:0008152//metabolic process
MGG_08985	51	54	66	12	9	17	0.68	1.052	0.888	0.235	0.175	0.248	0.873333	0.219333	-1.99341	5.20E-05	0.000522695	bxlB	Beta-xylosidase [Source:UniProtKB/TrEMBL;Acc:G4MWG9]	Metabolism;Metabolism	Global and overview maps;Carbohydrate metabolism	ko01100//Metabolic pathways;ko00520//Amino sugar and nucleotide sugar metabolism	K15920;K15920	GO:0016020//membrane;GO:0016021//integral component of membrane	GO:0004553//hydrolase activity, hydrolyzing O-glycosyl compounds;GO:0016787//hydrolase activity;GO:0016798//hydrolase activity, acting on glycosyl bonds	GO:0005975//carbohydrate metabolic process;GO:0008152//metabolic process
MGG_12480	172	40	58	24	13	16	5.899	2.004	2.008	1.21	0.649	0.6	3.30367	0.819667	-2.01096	0.000338274	0.00265006	--	Putative uncharacterized protein [Source:UniProtKB/TrEMBL;Acc:G4MX97]	-	-	-	-	-	GO:0016740//transferase activity;GO:0016765//transferase activity, transferring alkyl or aryl (other than methyl) groups;GO:0050364//tryptophan dimethylallyltransferase activity	GO:0009820//alkaloid metabolic process
MGG_13276	291	137	139	31	28	62	11.27	7.75	5.433	1.764	1.579	2.624	8.151	1.989	-2.03493	4.66E-08	9.62E-07	--	Putative uncharacterized protein [Source:UniProtKB/TrEMBL;Acc:G4N406]	-	-	-	-	GO:0005575//cellular_component	GO:0003674//molecular_function	GO:0008150//biological_process
MGG_03501	47	19	58	2	9	15	1.552	0.916	1.933	0.097	0.433	0.541	1.467	0.357	-2.03887	0.00242116	0.0139229	OBAP1A	Putative uncharacterized protein [Source:UniProtKB/TrEMBL;Acc:G4N800]	-	-	-	-	-	-	-
MGG_10773	61	38	46	5	9	17	3.008	2.737	2.289	0.362	0.646	0.916	2.678	0.641333	-2.06201	0.000167712	0.00145867	--	Putative uncharacterized protein [Source:UniProtKB/TrEMBL;Acc:G4NBM1]	-	-	-	-	GO:0005575//cellular_component;GO:0016020//membrane;GO:0016021//integral component of membrane	GO:0003674//molecular_function	GO:0008150//biological_process
MGG_07158	45	40	61	12	12	4	0.887	1.151	1.213	0.347	0.344	0.086	1.08367	0.259	-2.0649	0.000268073	0.00217578	--	Putative uncharacterized protein [Source:UniProtKB/TrEMBL;Acc:G4MTJ1]	-	-	-	-	-	-	-
MSTRG.10462	643	437	608	94	102	150	4.673	4.639	4.455	1.001	1.081	1.192	4.589	1.09133	-2.07209	7.24E-31	1.30E-28	Tf2-11	pol polyprotein [Pyricularia oryzae]	-	-	-	-	-	-	-
MGG_12763	38	22	27	3	6	9	1.437	1.215	1.03	0.167	0.33	0.372	1.22733	0.289667	-2.08306	0.00215339	0.012673	--	Putative uncharacterized protein [Source:UniProtKB/TrEMBL;Acc:G4NAR2]	-	-	-	-	-	-	-
MGG_08500	117	82	111	25	14	23	3.131	3.206	2.998	0.983	0.545	0.673	3.11167	0.733667	-2.08449	2.09E-08	4.60E-07	ABA1	Pisatin demethylase [Source:UniProtKB/TrEMBL;Acc:G4NAP5]	-	-	-	-	GO:0016020//membrane;GO:0016021//integral component of membrane	GO:0004497//monooxygenase activity;GO:0005506//iron ion binding;GO:0008168//methyltransferase activity;GO:0009055//electron carrier activity;GO:0016491//oxidoreductase activity;GO:0016705//oxidoreductase activity, acting on paired donors, with incorporation or reduction of molecular oxygen;GO:0020037//heme binding;GO:0046872//metal ion binding	GO:0032259//methylation;GO:0055114//oxidation-reduction process
MGG_05802	298	221	318	49	41	82	9.626	10.428	10.368	2.326	1.928	2.895	10.1407	2.383	-2.0893	1.96E-16	1.08E-14	--	Putative uncharacterized protein [Source:UniProtKB/TrEMBL;Acc:G4N0H4]	-	-	-	-	GO:0005575//cellular_component	GO:0003674//molecular_function	-
MGG_03470	128	91	111	14	16	40	2.508	2.604	2.195	0.403	0.456	0.857	2.43567	0.572	-2.09023	1.57E-07	2.91E-06	--	Putative uncharacterized protein [Source:UniProtKB/TrEMBL;Acc:G4N889]	-	-	-	-	GO:0016020//membrane;GO:0016021//integral component of membrane	-	-
MGG_16813	64	17	55	6	5	16	1.882	0.73	1.632	0.259	0.214	0.514	1.41467	0.329	-2.1043	0.0011903	0.00774733	plr1	Putative uncharacterized protein [Source:UniProtKB/TrEMBL;Acc:G4N288]	Metabolism;Metabolism	Global and overview maps;Metabolism of cofactors and vitamins	ko01100//Metabolic pathways;ko00750//Vitamin B6 metabolism	K05275;K05275	-	-	-
MGG_04522	92	65	74	6	14	28	3.325	3.431	2.699	0.319	0.737	1.106	3.15167	0.720667	-2.12871	9.34E-06	0.000114674	--	Putative uncharacterized protein [Source:UniProtKB/TrEMBL;Acc:G4MSF4]	-	-	-	-	GO:0005575//cellular_component	GO:0003674//molecular_function	-
MGG_14232	1369	1052	1412	200	261	282	19.176	21.524	19.961	4.116	5.322	4.317	20.2203	4.585	-2.14081	2.36E-44	9.82E-42	SUOX	Nitrate reductase 1 [Source:UniProtKB/TrEMBL;Acc:G4NBV4]	Metabolism;Metabolism	Global and overview maps;Energy metabolism	ko01100//Metabolic pathways;ko00920//Sulfur metabolism	K00387;K00387	GO:0005575//cellular_component	GO:0009055//electron carrier activity;GO:0016491//oxidoreductase activity;GO:0030151//molybdenum ion binding;GO:0046872//metal ion binding	GO:0042128//nitrate assimilation;GO:0055114//oxidation-reduction process
MGG_00276	53	69	75	16	3	22	1.43	2.718	2.042	0.634	0.118	0.649	2.06333	0.467	-2.14348	0.000219638	0.0018336	chyH	FAD binding domain-containing protein [Source:UniProtKB/TrEMBL;Acc:G4ND99]	-	-	-	-	GO:0005575//cellular_component	GO:0003674//molecular_function;GO:0003824//catalytic activity;GO:0008762//UDP-N-acetylmuramate dehydrogenase activity;GO:0016491//oxidoreductase activity;GO:0016614//oxidoreductase activity, acting on CH-OH group of donors;GO:0050660//flavin adenine dinucleotide binding;GO:0071949//FAD binding	GO:0055114//oxidation-reduction process
MGG_10508	145	102	150	15	19	44	3.556	3.654	3.713	0.541	0.678	1.18	3.641	0.799667	-2.18686	3.40E-09	8.42E-08	LAC12	Glucose transporter HXT1 [Source:UniProtKB/TrEMBL;Acc:G4MS38]	-	-	-	-	GO:0016020//membrane;GO:0016021//integral component of membrane	GO:0005215//transporter activity;GO:0022857//transmembrane transporter activity	GO:0006810//transport;GO:0008643//carbohydrate transport;GO:0055085//transmembrane transport
MGG_00578	318	226	408	68	48	57	6.576	6.827	8.516	2.066	1.445	1.288	7.30633	1.59967	-2.19138	1.23E-16	6.91E-15	caeA	Putative uncharacterized protein [Source:UniProtKB/TrEMBL;Acc:G4NBC1]	-	-	-	-	GO:0005575//cellular_component	GO:0008233//peptidase activity	GO:0008150//biological_process
MGG_07885	25	22	32	2	6	7	0.41	0.527	0.529	0.048	0.143	0.125	0.488667	0.105333	-2.21389	0.00208264	0.0123237	prlL	Nicotinamide mononucleotide permease [Source:UniProtKB/TrEMBL;Acc:G4N211]	-	-	-	-	GO:0016020//membrane;GO:0016021//integral component of membrane	-	GO:0055085//transmembrane transport
MGG_08777	23	20	21	2	5	5	0.368	0.468	0.339	0.047	0.117	0.087	0.391667	0.0836667	-2.2269	0.00432041	0.0225533	--	Putative uncharacterized protein [Source:UniProtKB/TrEMBL;Acc:G4NFM3]	-	-	-	-	GO:0005634//nucleus	GO:0000981//RNA polymerase II transcription factor activity, sequence-specific DNA binding;GO:0003677//DNA binding;GO:0003700//transcription factor activity, sequence-specific DNA binding;GO:0008270//zinc ion binding;GO:0046872//metal ion binding	GO:0006351//transcription, DNA-templated;GO:0006355//regulation of transcription, DNA-templated;GO:0006357//regulation of transcription from RNA polymerase II promoter
MGG_02403	128	78	123	29	13	15	2.461	2.189	2.387	0.818	0.363	0.315	2.34567	0.498667	-2.23385	4.46E-08	9.24E-07	--	Putative uncharacterized protein [Source:UniProtKB/TrEMBL;Acc:G4MRE6]	-	-	-	-	GO:0005575//cellular_component	GO:0003674//molecular_function	GO:0008150//biological_process
MGG_13376	15	22	23	4	4	2	0.4	0.856	0.618	0.157	0.155	0.058	0.624667	0.123333	-2.34052	0.00468615	0.023991	--	Putative uncharacterized protein [Source:UniProtKB/TrEMBL;Acc:G4N0Q4]	-	-	-	-	GO:0005575//cellular_component	GO:0003674//molecular_function	GO:0008150//biological_process
MGG_01163	71	47	75	12	11	8	1.58	1.527	1.684	0.392	0.356	0.195	1.597	0.314333	-2.345	5.35E-07	8.86E-06	--	Putative uncharacterized protein [Source:UniProtKB/TrEMBL;Acc:G4MWI9]	-	-	-	-	GO:0016020//membrane;GO:0016021//integral component of membrane	-	-
MGG_08349	48	31	117	9	9	14	1.591	1.501	3.915	0.438	0.434	0.507	2.33567	0.459667	-2.34517	4.45E-05	0.000459983	ARMGADRAFT_1018437	Dehydrogenase/reductase SDR family member 13 [Source:UniProtKB/TrEMBL;Acc:G4MWE6]	-	-	-	-	-	GO:0000166//nucleotide binding;GO:0016491//oxidoreductase activity	GO:0008152//metabolic process;GO:0055114//oxidation-reduction process
MGG_02273	821	693	1020	167	99	156	52.554	64.794	65.896	15.708	9.225	10.914	61.0813	11.949	-2.35384	3.45E-25	4.15E-23	--	Putative uncharacterized protein [Source:UniProtKB/TrEMBL;Acc:G4MQ36]	-	-	-	-	GO:0005575//cellular_component	GO:0003674//molecular_function	GO:0008150//biological_process
MGG_11445	171	73	327	21	31	37	6.788	4.233	13.1	1.225	1.791	1.605	8.04033	1.54033	-2.38401	4.86E-08	9.97E-07	--	Putative uncharacterized protein [Source:UniProtKB/TrEMBL;Acc:G4NCR6]	-	-	-	-	GO:0005575//cellular_component	GO:0003674//molecular_function	GO:0008150//biological_process
MGG_10510	84	53	62	9	11	12	2.193	2.021	1.634	0.345	0.418	0.342	1.94933	0.368333	-2.4039	1.76E-07	3.22E-06	rny1	Ribonuclease T2 [Source:UniProtKB/TrEMBL;Acc:G4MS40]	-	-	-	-	-	GO:0003723//RNA binding;GO:0033897//ribonuclease T2 activity	GO:0090502//RNA phosphodiester bond hydrolysis, endonucleolytic
MGG_17542	1652	1155	1521	185	216	301	21.506	21.962	19.984	3.539	4.093	4.283	21.1507	3.97167	-2.41289	5.12E-64	3.25E-61	--	Putative uncharacterized protein [Source:UniProtKB/TrEMBL;Acc:G4NER3]	-	-	-	-	-	GO:0016491//oxidoreductase activity	GO:0055114//oxidation-reduction process
MGG_05123	568	352	810	70	84	114	14.611	13.226	21.028	2.646	3.145	3.205	16.2883	2.99867	-2.44145	1.68E-23	1.81E-21	--	Putative uncharacterized protein [Source:UniProtKB/TrEMBL;Acc:G4N4H6]	-	-	-	-	GO:0005575//cellular_component;GO:0016020//membrane;GO:0016021//integral component of membrane	GO:0003674//molecular_function	GO:0044271//cellular nitrogen compound biosynthetic process
MGG_10728	67	71	90	14	14	6	1.262	1.954	1.711	0.388	0.384	0.124	1.64233	0.298667	-2.45914	3.72E-07	6.34E-06	--	Putative uncharacterized protein [Source:UniProtKB/TrEMBL;Acc:G4MXG6]	-	-	-	-	-	-	-
MGG_15048	3180	2240	5448	442	514	700	123.386	126.949	213.339	25.2	29.031	29.686	154.558	27.9723	-2.46608	3.55E-28	5.41E-26	CAALFM_C102740CA	NAD-dependent deacetylase sirtuin-5 [Source:UniProtKB/TrEMBL;Acc:G4NKD6]	Metabolism;Metabolism	Global and overview maps;Metabolism of cofactors and vitamins	ko01100//Metabolic pathways;ko00760//Nicotinate and nicotinamide metabolism	K11415;K11415	-	GO:0008270//zinc ion binding;GO:0070403//NAD+ binding	GO:0006476//protein deacetylation
MGG_11680	44	20	54	6	6	5	0.69	0.458	0.855	0.138	0.137	0.086	0.667667	0.120333	-2.47209	7.52E-05	0.000725559	spoVK	AAA family ATPase [Source:UniProtKB/TrEMBL;Acc:G4NES4]	-	-	-	-	GO:0005575//cellular_component	GO:0000166//nucleotide binding;GO:0005524//ATP binding;GO:0017111//nucleoside-triphosphatase activity	GO:0008150//biological_process
MGG_06326	42	35	67	6	4	13	1.827	2.233	2.923	0.383	0.253	0.618	2.32767	0.418	-2.47731	2.54E-05	0.000282024	Atp6v0c	Vacuolar ATP synthase proteolipid subunit [Source:UniProtKB/TrEMBL;Acc:G4N838]	Metabolism;Metabolism;Cellular Processes	Global and overview maps;Energy metabolism;Transport and catabolism	ko01100//Metabolic pathways;ko00190//Oxidative phosphorylation;ko04145//Phagosome	K02155;K02155;K02155	GO:0005575//cellular_component;GO:0005623//cell;GO:0005773//vacuole;GO:0005774//vacuolar membrane;GO:0016020//membrane;GO:0016021//integral component of membrane;GO:0033177//proton-transporting two-sector ATPase complex, proton-transporting domain;GO:0033179//proton-transporting V-type ATPase, V0 domain	GO:0003674//molecular_function;GO:0015078//hydrogen ion transmembrane transporter activity	GO:0006623//protein targeting to vacuole;GO:0006810//transport;GO:0006811//ion transport;GO:0006878//cellular copper ion homeostasis;GO:0006879//cellular iron ion homeostasis;GO:0006897//endocytosis;GO:0007033//vacuole organization;GO:0007035//vacuolar acidification;GO:0008150//biological_process;GO:0015991//ATP hydrolysis coupled proton transport;GO:0015992//proton transport;GO:1902600//hydrogen…
MGG_01152	39	12	49	6	4	4	2.016	0.906	2.557	0.456	0.301	0.226	1.82633	0.327667	-2.47865	0.000583784	0.00424716	--	Putative uncharacterized protein [Source:UniProtKB/TrEMBL;Acc:G4NBY4]	-	-	-	-	-	-	-
MGG_08498	87	50	28	13	2	10	2.36	1.981	0.767	0.518	0.079	0.297	1.70267	0.298	-2.51441	0.000167637	0.00145867	TRI11	Putative uncharacterized protein [Source:UniProtKB/TrEMBL;Acc:G4NAP3]	-	-	-	-	GO:0005575//cellular_component;GO:0016020//membrane;GO:0016021//integral component of membrane	GO:0004497//monooxygenase activity;GO:0005506//iron ion binding;GO:0009055//electron carrier activity;GO:0016491//oxidoreductase activity;GO:0016705//oxidoreductase activity, acting on paired donors, with incorporation or reduction of molecular oxygen;GO:0020037//heme binding;GO:0046872//metal ion binding	GO:0055114//oxidation-reduction process
MGG_15241	79	43	66	7	8	13	2.154	1.713	1.817	0.281	0.318	0.388	1.89467	0.329	-2.52578	1.87E-07	3.40E-06	AADACL3	Alpha/beta hydrolase fold protein [Source:UniProtKB/TrEMBL;Acc:G4N3X6]	-	-	-	-	-	GO:0016787//hydrolase activity	GO:0008152//metabolic process
MGG_09848	203	68	135	24	24	5	15.242	7.458	10.23	2.648	2.623	0.41	10.9767	1.89367	-2.53519	7.53E-07	1.20E-05	--	Putative uncharacterized protein [Source:UniProtKB/TrEMBL;Acc:G4NIG2]	-	-	-	-	GO:0005575//cellular_component	GO:0003674//molecular_function	-
MGG_09445	64	46	68	8	10	7	1.569	1.647	1.682	0.288	0.357	0.188	1.63267	0.277667	-2.5558	2.09E-07	3.75E-06	ESYT2	Putative uncharacterized protein [Source:UniProtKB/TrEMBL;Acc:G4NHT3]	-	-	-	-	GO:0005575//cellular_component;GO:0016020//membrane;GO:0016021//integral component of membrane	GO:0003674//molecular_function;GO:0008289//lipid binding	GO:0006869//lipid transport;GO:0008150//biological_process
MGG_04258	22710	12650	20997	770	1071	7056	1028.66	836.928	959.859	51.248	70.617	349.323	941.815	157.063	-2.5841	0.0113334	0.0491244	--	Putative uncharacterized protein [Source:UniProtKB/TrEMBL;Acc:G4NFF9]	-	-	-	-	GO:0005575//cellular_component	GO:0003674//molecular_function	GO:0008150//biological_process
MGG_04213	1247	1053	1541	180	129	225	17.224	21.244	21.482	3.653	2.594	3.397	19.9833	3.21467	-2.63606	3.78E-43	1.41E-40	SPCC417.09c	Putative uncharacterized protein [Source:UniProtKB/TrEMBL;Acc:G4NF45]	-	-	-	-	GO:0005634//nucleus	GO:0000981//RNA polymerase II transcription factor activity, sequence-specific DNA binding;GO:0003677//DNA binding;GO:0003700//transcription factor activity, sequence-specific DNA binding;GO:0008270//zinc ion binding;GO:0046872//metal ion binding	GO:0006351//transcription, DNA-templated;GO:0006355//regulation of transcription, DNA-templated;GO:0006357//regulation of transcription from RNA polymerase II promoter
MGG_07606	6285	5611	7356	810	701	1057	81.582	106.378	96.366	15.446	13.241	14.995	94.7753	14.5607	-2.70244	7.59E-71	6.84E-68	SPCC777.04	Putative uncharacterized protein [Source:UniProtKB/TrEMBL;Acc:G4N2L0]	-	-	-	-	GO:0016020//membrane;GO:0016021//integral component of membrane	GO:0015171//amino acid transmembrane transporter activity;GO:0022857//transmembrane transporter activity	GO:0006810//transport;GO:0006865//amino acid transport;GO:0055085//transmembrane transport
MSTRG.2175	1072	748	1254	36	187	182	93.855	95.614	110.833	4.677	23.868	17.4	100.101	15.315	-2.70843	7.84E-05	0.000751514	--	-	-	-	-	-	-	-	-
MGG_15249	46	29	70	6	5	7	1.567	1.44	2.403	0.3	0.247	0.26	1.80333	0.269	-2.74499	2.91E-06	4.07E-05	--	Putative uncharacterized protein [Source:UniProtKB/TrEMBL;Acc:G4N103]	-	-	-	-	-	-	-
MGG_10083	25	15	34	4	2	3	0.673	0.589	0.923	0.158	0.078	0.088	0.728333	0.108	-2.75357	0.000515351	0.0038213	gh5-1	Endoglucanase 3 [Source:UniProtKB/TrEMBL;Acc:G4N908]	Metabolism;Metabolism	Global and overview maps;Carbohydrate metabolism	ko01100//Metabolic pathways;ko00500//Starch and sucrose metabolism	K01179;K01179	GO:0005576//extracellular region	GO:0003824//catalytic activity;GO:0004553//hydrolase activity, hydrolyzing O-glycosyl compounds;GO:0016787//hydrolase activity;GO:0016798//hydrolase activity, acting on glycosyl bonds;GO:0030248//cellulose binding;GO:0043169//cation binding	GO:0005975//carbohydrate metabolic process;GO:0008152//metabolic process
MGG_11072	75	25	36	5	6	5	2.852	1.388	1.381	0.279	0.332	0.208	1.87367	0.273	-2.77889	1.20E-05	0.000143996	--	Putative uncharacterized protein [Source:UniProtKB/TrEMBL;Acc:G4NFX3]	-	-	-	-	GO:0005575//cellular_component	GO:0003674//molecular_function	GO:0008150//biological_process
MGG_05121	270	201	320	35	33	25	4.197	4.563	5.02	0.799	0.747	0.425	4.59333	0.657	-2.80558	3.71E-23	3.82E-21	--	Putative uncharacterized protein [Source:UniProtKB/TrEMBL;Acc:G4N4H4]	-	-	-	-	GO:0005575//cellular_component	GO:0003674//molecular_function;GO:0005515//protein binding	GO:0008150//biological_process
MGG_09610	19	12	30	2	3	2	0.91	0.84	1.45	0.141	0.209	0.105	1.06667	0.151667	-2.81413	0.00136132	0.00866688	--	Putative uncharacterized protein [Source:UniProtKB/TrEMBL;Acc:G5EHE6]	-	-	-	-	GO:0005575//cellular_component	GO:0003674//molecular_function	GO:0008150//biological_process
MGG_09645	40	25	57	2	8	4	0.261	0.238	0.376	0.019	0.076	0.029	0.291667	0.0413333	-2.81894	1.80E-05	0.000206861	gloL	Polyketide synthase [Source:UniProtKB/TrEMBL;Acc:G4NL01]	-	-	-	-	GO:0005575//cellular_component	GO:0000166//nucleotide binding;GO:0003824//catalytic activity;GO:0016740//transferase activity;GO:0031177//phosphopantetheine binding;GO:0048037//cofactor binding	GO:0008152//metabolic process;GO:0009058//biosynthetic process
MGG_08486	1365	1190	4597	160	232	479	28.484	36.271	96.813	4.906	7.047	10.925	53.856	7.626	-2.82011	8.39E-05	0.000797826	DDB_G0280307	Beta-lactamase [Source:UniProtKB/TrEMBL;Acc:G4NAN2]	-	-	-	-	GO:0005575//cellular_component	-	-
MGG_12178	136	84	220	25	4	23	3.977	3.588	6.493	1.074	0.17	0.735	4.686	0.659667	-2.82855	5.91E-09	1.42E-07	--	Putative uncharacterized protein [Source:UniProtKB/TrEMBL;Acc:G4NF86]	-	-	-	-	GO:0005575//cellular_component;GO:0016020//membrane;GO:0016021//integral component of membrane	GO:0003674//molecular_function	GO:0008150//biological_process
MGG_10327	6892	4222	11313	658	824	1099	106.853	95.599	177.007	14.999	18.595	18.622	126.486	17.4053	-2.86138	6.18E-37	1.49E-34	ftsH2	Putative uncharacterized protein [Source:UniProtKB/TrEMBL;Acc:G4NJT2]	-	-	-	-	-	GO:0000166//nucleotide binding;GO:0005524//ATP binding;GO:0017111//nucleoside-triphosphatase activity	GO:0043581//mycelium development
MGG_03034	79	40	116	9	8	9	1.917	1.418	2.841	0.321	0.283	0.239	2.05867	0.281	-2.87307	1.06E-08	2.45E-07	--	Putative uncharacterized protein [Source:UniProtKB/TrEMBL;Acc:G4NKT1]	-	-	-	-	-	-	-
MGG_01906	89	64	124	13	4	15	2.768	2.907	3.892	0.594	0.181	0.51	3.189	0.428333	-2.8963	5.92E-10	1.63E-08	NAS3	Nicotianamine synthase 3 [Source:UniProtKB/TrEMBL;Acc:G4NG29]	-	-	-	-	-	GO:0030410//nicotianamine synthase activity	GO:0030418//nicotianamine biosynthetic process
MGG_13309	174	141	209	24	10	25	2.325	2.753	2.819	0.471	0.195	0.365	2.63233	0.343667	-2.93726	2.04E-17	1.27E-15	--	Putative uncharacterized protein [Source:UniProtKB/TrEMBL;Acc:G4N0H6]	Cellular Processes;Genetic Information Processing	Cell growth and death;Translation	ko04113//Meiosis - yeast;ko03015//mRNA surveillance pathway	K06269;K06269	-	-	-
MGG_02234	1610	487	3644	88	214	312	124.938	55.2	285.392	10.034	24.174	26.463	155.177	20.2237	-2.9398	0.000343453	0.00268092	--	Putative uncharacterized protein [Source:UniProtKB/TrEMBL;Acc:G4MPP1]	-	-	-	-	GO:0005575//cellular_component	GO:0003674//molecular_function	GO:0052051//interaction with host via protein secreted by type II secretion system
MGG_08537	26	28	23	4	1	4	1.024	1.581	0.889	0.218	0.054	0.179	1.16467	0.150333	-2.95368	0.000254822	0.00208387	cel12B	Endoglucanase-1; Endoglucanase-1, variant [Source:UniProtKB/TrEMBL;Acc:G4N5V2]	-	-	-	-	GO:0005575//cellular_component;GO:0005576//extracellular region	GO:0004553//hydrolase activity, hydrolyzing O-glycosyl compounds;GO:0008810//cellulase activity;GO:0016787//hydrolase activity;GO:0016798//hydrolase activity, acting on glycosyl bonds	GO:0000272//polysaccharide catabolic process;GO:0005975//carbohydrate metabolic process;GO:0008152//metabolic process;GO:0030245//cellulose catabolic process;GO:0043581//mycelium development
MGG_03395	36	24	76	5	2	8	1.843	1.795	3.927	0.376	0.149	0.448	2.52167	0.324333	-2.95883	1.60E-05	0.000185859	--	Putative uncharacterized protein [Source:UniProtKB/TrEMBL;Acc:G4N8N4]	-	-	-	-	GO:0005575//cellular_component;GO:0016020//membrane;GO:0016021//integral component of membrane	GO:0003674//molecular_function	GO:0008150//biological_process
MGG_02114	178	161	312	19	20	33	3.041	4.018	5.38	0.477	0.497	0.616	4.14633	0.53	-2.96777	6.26E-18	4.08E-16	MX1	Putative uncharacterized protein [Source:UniProtKB/TrEMBL;Acc:G4MNQ6]	-	-	-	-	GO:0005575//cellular_component	GO:0000166//nucleotide binding;GO:0003924//GTPase activity;GO:0005525//GTP binding	-
MGG_08373	801	383	602	42	89	55	38.949	27.202	29.543	3.001	6.3	2.923	31.898	4.07467	-2.96871	2.13E-27	3.07E-25	--	Putative uncharacterized protein [Source:UniProtKB/TrEMBL;Acc:G4MWC0]	-	-	-	-	GO:0005575//cellular_component	GO:0003674//molecular_function	-
MGG_07246	234	82	276	24	25	8	16.252	8.319	19.346	2.449	2.528	0.607	14.639	1.86133	-2.97541	7.95E-11	2.45E-09	--	Putative uncharacterized protein [Source:UniProtKB/TrEMBL;Acc:G4MUG8]	-	-	-	-	GO:0005575//cellular_component	GO:0003674//molecular_function	GO:0052051//interaction with host via protein secreted by type II secretion system
MSTRG.9317	19	6	16	0	3	1	1.216	0.561	1.034	0	0.28	0.07	0.937	0.116667	-3.00566	0.00886687	0.040653	--	Transcription factor [Penicillium digitatum]	-	-	-	-	-	-	-
MGG_03168	18	5	19	2	0	2	0.375	0.152	0.399	0.061	0	0.046	0.308667	0.0356667	-3.1134	0.00786734	0.0369639	--	Putative uncharacterized protein [Source:UniProtKB/TrEMBL;Acc:G4NAR1]	-	-	-	-	GO:0005575//cellular_component	GO:0003674//molecular_function	GO:0008150//biological_process
MGG_10727	65	45	58	1	8	7	1.265	1.279	1.139	0.029	0.227	0.149	1.22767	0.135	-3.18489	4.38E-08	9.11E-07	--	Putative uncharacterized protein [Source:UniProtKB/TrEMBL;Acc:G4MXG7]	-	-	-	-	GO:0005622//intracellular	GO:0003676//nucleic acid binding;GO:0008270//zinc ion binding;GO:0046872//metal ion binding	-
MGG_05803	46	24	48	3	3	5	0.661	0.503	0.696	0.063	0.063	0.078	0.62	0.068	-3.18866	2.24E-06	3.23E-05	--	Putative uncharacterized protein [Source:UniProtKB/TrEMBL;Acc:G4N0H5]	-	-	-	-	-	-	-
MGG_08535	523	364	1150	53	52	76	16.921	17.202	37.551	2.52	2.449	2.688	23.8913	2.55233	-3.2266	1.40E-23	1.52E-21	--	Putative uncharacterized protein [Source:UniProtKB/TrEMBL;Acc:G4N5U9]	-	-	-	-	GO:0005575//cellular_component;GO:0016020//membrane;GO:0016021//integral component of membrane	GO:0003674//molecular_function	GO:0008150//biological_process
MSTRG.3186	15	7	33	2	2	0	0.791	0.539	1.757	0.155	0.154	0	1.029	0.103	-3.32053	0.00213299	0.0125735	--	hypothetical protein MCOR01_010431 [Pyricularia oryzae]	-	-	-	-	-	-	-
MGG_16611	36	6	6	1	1	1	1.517	0.359	0.263	0.072	0.074	0.055	0.713	0.067	-3.41167	0.00430113	0.0224744	--	Putative uncharacterized protein [Source:UniProtKB/TrEMBL;Acc:G4NHK2]	-	-	-	-	GO:0005575//cellular_component	GO:0003674//molecular_function	GO:0008150//biological_process
MGG_17648	66	62	43	5	0	9	2.426	3.293	1.581	0.272	0	0.353	2.43333	0.208333	-3.54597	1.37E-07	2.56E-06	--	Putative uncharacterized protein [Source:UniProtKB/TrEMBL;Acc:G4NFD5]	-	-	-	-	-	-	-
MGG_15617	9	8	12	1	0	1	0.513	0.666	0.69	0.084	0	0.062	0.623	0.0486667	-3.67823	0.0111391	0.048578	--	Putative uncharacterized protein [Source:UniProtKB/TrEMBL;Acc:G4MW25]	-	-	-	-	GO:0005575//cellular_component;GO:0016020//membrane;GO:0016021//integral component of membrane	GO:0003674//molecular_function	GO:0008150//biological_process
MGG_15974	8	7	17	0	0	2	0.247	0.311	0.534	0	0	0.083	0.364	0.0276667	-3.71772	0.00971405	0.0435581	--	Putative uncharacterized protein [Source:UniProtKB/TrEMBL;Acc:G4MXW5]	-	-	-	-	GO:0005575//cellular_component	GO:0003674//molecular_function	GO:0008150//biological_process
MGG_10772	41	17	64	1	2	5	1.719	1.041	2.708	0.062	0.122	0.229	1.82267	0.137667	-3.7268	3.42E-06	4.70E-05	--	Putative uncharacterized protein [Source:UniProtKB/TrEMBL;Acc:G4NBM0]	-	-	-	-	GO:0005575//cellular_component	GO:0003674//molecular_function	GO:0008150//biological_process
MGG_07522	277	130	378	6	12	28	6.114	4.191	8.42	0.195	0.386	0.675	6.24167	0.418667	-3.89806	2.74E-21	2.47E-19	--	Putative uncharacterized protein [Source:UniProtKB/TrEMBL;Acc:G4N1Q6]	-	-	-	-	GO:0005575//cellular_component	GO:0003674//molecular_function	-
MGG_14145	467	197	693	1	22	52	10.429	6.426	15.619	0.033	0.715	1.269	10.8247	0.672333	-4.009	0.00089743	0.00614058	--	Putative uncharacterized protein [Source:UniProtKB/TrEMBL;Acc:G4NFK7]	-	-	-	-	-	-	-
MGG_08536	17	8	31	1	0	2	0.171	0.118	0.315	0.015	0	0.022	0.201333	0.0123333	-4.02895	0.000793378	0.00554084	--	Putative uncharacterized protein [Source:UniProtKB/TrEMBL;Acc:G4N5V0]	-	-	-	-	GO:0005575//cellular_component;GO:0005634//nucleus	GO:0000981//RNA polymerase II transcription factor activity, sequence-specific DNA binding;GO:0003674//molecular_function;GO:0003700//transcription factor activity, sequence-specific DNA binding;GO:0008270//zinc ion binding	GO:0006355//regulation of transcription, DNA-templated;GO:0006357//regulation of transcription from RNA polymerase II promoter;GO:0008150//biological_process
MGG_12317	43	31	44	1	0	6	2.074	2.184	2.142	0.071	0	0.316	2.13333	0.129	-4.04767	8.34E-07	1.32E-05	--	Putative uncharacterized protein [Source:UniProtKB/TrEMBL;Acc:G4MZA9]	-	-	-	-	GO:0005575//cellular_component	GO:0003674//molecular_function	GO:0008150//biological_process
MGG_05120	584	347	583	16	12	19	16.761	14.546	16.887	0.675	0.501	0.596	16.0647	0.590667	-4.7654	6.44E-65	4.64E-62	--	Putative uncharacterized protein [Source:UniProtKB/TrEMBL;Acc:G4N4H3]	-	-	-	-	GO:0005575//cellular_component	GO:0003674//molecular_function	-
MGG_02648	239	189	346	11	2	8	3.866	4.466	5.649	0.261	0.047	0.141	4.66033	0.149667	-4.96061	1.41E-31	2.73E-29	mx2	Interferon-induced GTP-binding protein Mx [Source:UniProtKB/TrEMBL;Acc:G4NJH9]	-	-	-	-	-	GO:0000166//nucleotide binding;GO:0003924//GTPase activity;GO:0005525//GTP binding	-
MGG_10913	36	8	30	0	0	2	1.451	0.471	1.22	0	0	0.088	1.04733	0.0293333	-5.15804	0.000160718	0.00140804	ARMGADRAFT_1018437	Retinol dehydrogenase 12 [Source:UniProtKB/TrEMBL;Acc:G4NBD5]	-	-	-	-	GO:0005575//cellular_component	GO:0000166//nucleotide binding;GO:0016491//oxidoreductase activity	GO:0008152//metabolic process;GO:0055114//oxidation-reduction process
MGG_00071	369	235	421	6	8	10	11.747	10.927	13.526	0.281	0.371	0.348	12.0667	0.333333	-5.17792	1.83E-44	7.91E-42	--	Putative uncharacterized protein [Source:UniProtKB/TrEMBL;Acc:G4NER4]	-	-	-	-	-	-	-
MGG_00822	23	4	30	1	0	0	1.051	0.267	1.383	0.067	0	0	0.900333	0.0223333	-5.33319	0.000333651	0.00262049	--	Putative uncharacterized protein [Source:UniProtKB/TrEMBL;Acc:G4NE94]	-	-	-	-	GO:0005575//cellular_component	GO:0003824//catalytic activity;GO:0004252//serine-type endopeptidase activity;GO:0008233//peptidase activity;GO:0008236//serine-type peptidase activity;GO:0016787//hydrolase activity	GO:0006508//proteolysis
MGG_16382	160	89	190	2	3	1	7.744	6.292	9.281	0.142	0.211	0.053	7.77233	0.135333	-5.84376	3.79E-18	2.58E-16	--	Putative uncharacterized protein [Source:UniProtKB/TrEMBL;Acc:G4MM81]	-	-	-	-	-	-	-
MGG_17613	9	10	16	0	0	0	0.306	0.495	0.522	0	0	0	0.441	0.001	-8.78463	0.000174914	0.00151417	--	Putative uncharacterized protein [Source:UniProtKB/TrEMBL;Acc:G4NG82]	-	-	-	-	GO:0005575//cellular_component	GO:0003674//molecular_function;GO:0003676//nucleic acid binding;GO:0008270//zinc ion binding;GO:0046872//metal ion binding	GO:0008150//biological_process
MGG_02332	25	22	55	0	0	0	1.286	1.653	2.856	0	0	0	1.93167	0.001	-10.9156	8.87E-08	1.71E-06	NLP7	Putative uncharacterized protein [Source:UniProtKB/TrEMBL;Acc:G4MQJ6]	-	-	-	-	-	-	-
MGG_03970	1837	1250	1869	0	0	0	44.61	44.338	45.807	0	0	0	44.9183	0.001	-15.455	1.79E-26	2.33E-24	cot-2	Glucan synthesis regulatory protein [Source:UniProtKB/TrEMBL;Acc:G4NH12]	-	-	-	-	GO:0005575//cellular_component	GO:0003674//molecular_function	GO:0042546//cell wall biogenesis
